# Supplementary material for: Network Pharmacology-Based Investigation on Therapeutic Mechanisms of the Angelica dahurica Radix and Ligusticum chuanxiong Rhizoma Herb Pair for Anti-Migraine Effect
Source: Plants (Basel). 2022 Aug 24;11(17):2196. doi: 10.3390/plants11172196 (PMC9460128; doi:10.3390/plants11172196)
Supplement: Supplementary file 1 [file plants-11-02196-s001.zip]

Archive with 5 entries (5 files):
- Table S1. Compound Targets of A.dahurica, L.chuanxiong and ALHP .xlsx
- Table S2. Targets of Migraine .xlsx
- Table S3. Hub targets and Clusters in PPI analysis.xlsx
- Table S4. GO analysis .xlsx
- Table S5. KEGG analysis .xlsx
