# Supplementary material for: Network Pharmacology-Based Investigation on Therapeutic Mechanisms of the Angelica dahurica Radix and Ligusticum chuanxiong Rhizoma Herb Pair for Anti-Migraine Effect
Source: Plants (Basel). 2022 Aug 24;11(17):2196. doi: 10.3390/plants11172196 (PMC9460128; doi:10.3390/plants11172196)
Supplement: Supplementary file 1 [file plants-11-02196-s001.zip › Table S1. Compound Targets of A.dahurica, L.chuanxiong and ALHP .xlsx]

## Sheet: Targets of ALHP
Targets of BCHP
CA1
CA12
CA14
CA2
CA5A
CA6
CA7
CA9
NPC1L1
NR1H3
IL2
RORC
CYP51A1
HMGCR
CYP17A1
AR
SHBG
ALOX5
SREBF2
RORA
STAT3
ESR1
ESR2
FAAH
CYP19A1
CA5B
BCHE
CYP2C19
SLC6A2
PTPN1
CNR2
SERPINA6
ABL1
ACACB
ADORA2A
AKR1C1
AKR1C2
ALOX5AP
APH1A
APH1B
APOB
ATIC
AVPR1A
AVPR2
CASR
CCNE1
CDK2
CES2
CNR1
CTSK
EPHX1
F2R
FABP1
FABP3
FABP4
FABP5
FFAR1
FLT1
HRH3
HRH4
HSD11B1
HSD11B2
HSD17B2
KDR
MTTP
NCSTN
NLRP3
NPY5R
NR3C1
NR3C2
PDE10A
PFKFB3
PGR
PPARA
PPARD
PPARG
PSEN1
PSEN2
PSENEN
PTGES
PTGS1
PTGS2
PTPN6
QPCT
ROCK1
ROCK2
SCD
ADORA1
ADORA2B
AURKA
BLK
BMX
BTK
CCNA1
CCNA2
CDC25B
CDK1
CDK4
CMA1
COQ8B
CSF1R
CSK
CTSV
CXCR2
CYP11B1
CYP11B2
DHFR
DRD3
DYRK1A
EGFR
EGLN1
EPHA1
EPHA2
EPHA3
EPHA4
EPHA5
EPHA6
EPHB2
EPHB3
ERBB2
FGR
FLT3
FLT4
FPR1
FYN
GABRA1
GCGR
GSK3B
GSTA1
HDAC10
HDAC11
HDAC3
HDAC7
HSD17B3
HSP90AA1
HSP90AB1
JAK2
KCNMA1
KIF11
LCK
LYN
MAP2K2
MAPKAPK2
MIF
MKNK1
MYLK
NCOR1
NOX4
PARP1
PDGFRA
PIK3CD
PIK3CG
PIM1
PIM2
PIM3
PLA2G7
PRKCA
PRKCG
PTK6
RAF1
RET
RPS6KB1
SLC29A1
STAT6
SYK
TACR3
TNKS
TNKS2
TRPM8
TXK
TYMS
TYRO3
YES1
ACHE
ELANE
FOLH1
FOLR1
FOLR2
FPGS
GART
MME
MMP12
PTGDR2
SLC19A1
SLC46A1
TOP1
CHRM2
DHCR7
FDFT1
G6PD
GLRA1
NOS2
NR1H2
NR1I3
POLB
PTGER1
PTGER2
PTPN2
SLC6A4
SQLE
UGT2B7
VDR
ABCG2
ADORA3
ADRA1A
ADRA1B
BCL2
CAPN1
CAPN2
CAPNS1
CCKBR
CCND1
CHRM1
CHRM3
CPT1A
CPT2
CTRB1
CTSB
CTSL
CTSS
DRD4
ECE1
F10
FAP
FKBP1A
FNTA
GABRA2
GABRA3
GABRA5
GABRB3
GABRG2
GPR139
GRM1
GRM5
HCK
HCRTR1
HCRTR2
HDAC1
HDAC4
HDAC6
HTR2A
HTR6
HTR7
IMPDH2
JAK1
JAK3
KCNA5
KCNJ3
KCNJ5
KCNJ6
LGMN
MAOB
MAPK10
MAPK14
MAPK8
MMP1
MMP3
MMP8
NQO2
OXTR
PARP3
PDE4A
PGGT1B
PPIA
PTGFR
PYGL
RAD51
S1PR1
S1PR3
SCARB1
SCN9A
SHH
SIGMAR1
SLC2A1
SLC2A2
SLC2A3
SLC6A9
SRC
SSTR3
TACR1
TGFBR2
TSPO
TYK2
ABCB1
ABCC1
ACACA
BDKRB2
C3AR1
CFTR
CRHR1
CYP24A1
CYP27A1
DGAT2
DKK1
DRD2
EPHX2
F13A1
FASN
GLI2
GPR183
GPR88
HPGDS
HRH1
HTR1A
HTR2C
ICAM1
ITK
KCNH2
LSS
LYPLA2
MDM2
MGAT2
MMP9
MTNR1A
MTNR1B
NAMPT
OPRD1
PDE4B
PDE7A
PLK1
POLH
POLK
POLL
POLM
PTGER4
SELE
SLC5A1
SMO
SOAT1
TEK
TGM2
THRA
THRB
TRPV1
UTS2R
ACP1
BCL2L1
PPM1B
PPP1CC
PPP2CA
PPP2R5A
PTAFR
RBP4
MMP2
AKR1B1
CA13
CA3
APP
KCNK2
CA4
NFE2L2
TLR4
ADRA2A
ADRA2B
ADRA2C
CCR5
CES1
CHRM4
CHRM5
CTSC
CTSF
CTSH
CYP2A6
DNMT3A
EDNRA
GABRB2
GPR55
IDO1
IL1B
MET
METAP1
MGLL
MPO
P2RX7
PABPC1
PDE11A
PDE2A
PDE3A
PDE5A
PDE7B
PIK3CB
PIK3R1
PLA2G2A
RAPGEF4
RASGRP3
TBXAS1
TTL
VCAM1
XPO1
AHR
AKR1B10
ALOX15
AMPD3
BACE1
CPA1
CYP1A1
CYP1A2
CYP1B1
F3
FBP1
GLO1
KDM4C
PRKCE
RELA
SLC16A1
TLR9
TOP2A
TTR
TUBB1
TUBB3
ADRA1D
ALDH2
CCR1
CCR8
CEL
CREBBP
CTRC
F2
MAOA
PDGFRB
PRKDC
PRSS1
SLC6A3
TGFBR1
PRKCD
PRKCQ
PREP
ABL2
CASP3
CCND2
CCND3
CCNT1
CDC25A
CDC25C
CDC7
CDK7
CDK9
CHEK1
CHEK2
CSNK1D
DAPK3
DDAH1
DUSP3
EPHA8
ERBB4
FGFR1
FRK
GAK
GHSR
HIPK4
IRAK1
IRAK4
KCNA3
KIT
KMT5A
LIPG
LPL
LRRK2
LTA4H
MAPK1
MAPK9
MKNK2
MYLK2
NNI3
NTRK1
P2RY12
P4HTM
PDE3B
PHKG1
PHKG2
PI4KA
PIK3CA
PIP4K2C
PLEC
PRKD1
RPS6KA4
SBK1
SCN10A
SCN2A
SIRT2
SLK
STK10
STK17A
STK17B
STK36
TNIK
TNNC1
TNNT2
TRPA1
WNT3A
XIAP
ACE
ADAM17
AGTR1
CCNB1
CPB1
CYP26A1
CYP27B1
FNTB
GPBAR1
GPR18
GRM2
HDAC2
KCNK3
KCNK9
MAPK11
MAPT
MCL1
MDM4
MMP13
PDE4C
PDE9A
PLK2
SAE1
TERT
TRPV4
UBA2
VCP
ALPL
CASP7
CCNE2
CCR9
CD38
CLK4
CSNK1A1
CSNK2A2
DUT
EIF2AK3
GCK
GRM4
HCAR2
HPGD
MAP2K1
MCHR1
METAP2
MTOR
NAAA
PDE8B
PDPK1
SRD5A1
STS
TK2
TLR7
AKR1C3
C5AR1
EPAS1
HIF1A
PLA2G1B
PTGIR
PTPN13
PTPRC
PTPRF
SOAT2
TAS2R31
GYS1
HSF1
NUDT1
PTGER3
SLC9A1
TAAR1
DNM1
ALK
BACE2
CTSD
GPR119
IGF1R
IKBKB
INSR
LPAR1
LPAR2
LPAR3
LPAR4
LPAR5
LPAR6
MAST3
P2RY1
SLC10A2
TACR2
AOC3
BCL2A1
BRD2
BRD3
BRD4
CCKAR
CLK1
CLK3
CXCR1
DYRK2
ENPP1
HTR1B
ITGA4
ITGB7
LDHA
NFKBIA
NOS1
NQO1
PFKFB4
PKM
PLCG2
RAD1
SLC22A12
TMIGD3
CALCRL
CXCR3
HRH2
IDH1
MERTK
MPL
NPY1R
PDE4D
SSTR4
DHODH
BRS3
CCR2
CSNK1G1
GSK3A
PPOX
PTK2B
ATM
CBR1
LIMK1
OPRK1
PARP2
HDAC8
OPRM1
RPS6KA3
CASP9
CCNB2
CCNB3
CCR4
CXCL8
STK3
ACKR3
ATR
CDK5
CDK5R1
CHUK
FGFR2
GRIA2
GRIN1
GRIN2A
IKBKE
ITGAL
ITGB2
KARS
MAP3K14
MAP4K4
MAPK13
PGK1
REN
S1PR4
S1PR5
SLC8A1
SMG1
TBK1

## Sheet: Targets of A.dahurica
compound	protein name	gene name	Uniprot
2-linoleoylglycerol	Tyrosine-protein kinase ABL	ABL1	P00519
2-linoleoylglycerol	Acetyl-CoA carboxylase 2	ACACB	O00763
2-linoleoylglycerol	C-X-C chemokine receptor type 7	ACKR3	P25106
2-linoleoylglycerol	AMP deaminase 3	AMPD3	Q01432
2-linoleoylglycerol	Androgen Receptor	AR	P10275
2-linoleoylglycerol	Serine-protein kinase ATR	ATR	Q13535
2-linoleoylglycerol	Vasopressin V1a receptor	AVPR1A	P37288
2-linoleoylglycerol	Cyclin-dependent kinase 2/cyclin A	CCNA1	P78396
2-linoleoylglycerol	Cyclin-dependent kinase 2/cyclin A	CCNA2	P20248
2-linoleoylglycerol	Cyclin-dependent kinase 1/cyclin B1	CCNB1	P14635
2-linoleoylglycerol	Cyclin-dependent kinase 1/cyclin B	CCNB2	O95067
2-linoleoylglycerol	Cyclin-dependent kinase 1/cyclin B	CCNB3	O95067
2-linoleoylglycerol	Cyclin T1	CCNT1	O60563
2-linoleoylglycerol	Cyclin-dependent kinase 1	CDK1	P06493
2-linoleoylglycerol	Cyclin-dependent kinase 2	CDK2	P24941
2-linoleoylglycerol	Cyclin-dependent kinase 5/CDK5 activator 1	CDK5	Q15078
2-linoleoylglycerol	Cyclin-dependent kinase 5/CDK5 activator 1	CDK5R1	Q00535
2-linoleoylglycerol	Cyclin-dependent kinase 9	CDK9	P50750
2-linoleoylglycerol	Carboxylesterase 2	CES2	O00748
2-linoleoylglycerol	Serine/threonine-protein kinase Chk1	CHEK1	O14757
2-linoleoylglycerol	Inhibitor of NF-kappa-B kinase (IKK)	CHUK	O15111
2-linoleoylglycerol	Corticotropin releasing factor receptor 1 (by homology)	CRHR1	P34998
2-linoleoylglycerol	Cathepsin (B and K)	CTSB	P07858
2-linoleoylglycerol	Cathepsin L	CTSL	P07711
2-linoleoylglycerol	Cytochrome P450 19A1	CYP19A1	P11511
2-linoleoylglycerol	Dual-specificity tyrosine-phosphorylation regulated kinase 1A	DYRK1A	Q13627
2-linoleoylglycerol	Epidermal growth factor receptor erbB1	EGFR	P00533
2-linoleoylglycerol	Thrombin and coagulation factor X	F10	P00742
2-linoleoylglycerol	Proteinase-activated receptor 1	F2R	P25116
2-linoleoylglycerol	Fatty acid binding protein muscle	FABP3	P05413
2-linoleoylglycerol	Fibroblast growth factor receptor 1	FGFR1	P11362
2-linoleoylglycerol	Fibroblast growth factor receptor 2	FGFR2	P21802
2-linoleoylglycerol	GABA receptor alpha-5 subunit	GABRA5	P31644
2-linoleoylglycerol	Hexokinase type IV	GCK	P35557
2-linoleoylglycerol	Glutamate receptor ionotropic, AMPA 2	GRIA2	P42262
2-linoleoylglycerol	Glutamate NMDA receptor; GRIN1/GRIN2A	GRIN1	Q05586
2-linoleoylglycerol	Glutamate NMDA receptor; GRIN1/GRIN2A	GRIN2A	Q12879
2-linoleoylglycerol	HMG-CoA reductase (by homology)	HMGCR	P04035
2-linoleoylglycerol	11-beta-hydroxysteroid dehydrogenase 1	HSD11B1	P28845
2-linoleoylglycerol	Intercellular adhesion molecule (ICAM-1), Integrin alpha-L/beta-2	ICAM1	P05362
2-linoleoylglycerol	Isocitrate dehydrogenase [NADP] cytoplasmic	IDH1	O75874
2-linoleoylglycerol	Insulin-like growth factor I receptor	IGF1R	P08069
2-linoleoylglycerol	Inhibitor of nuclear factor kappa B kinase epsilon subunit	IKBKE	Q14164
2-linoleoylglycerol	Insulin receptor	INSR	P06213
2-linoleoylglycerol	Intercellular adhesion molecule (ICAM-1), Integrin alpha-L/beta-2	ITGAL	P20701
2-linoleoylglycerol	Intercellular adhesion molecule (ICAM-1), Integrin alpha-L/beta-2	ITGB2	P05107
2-linoleoylglycerol	Tyrosine-protein kinase ITK/TSK	ITK	Q08881
2-linoleoylglycerol	Tyrosine-protein kinase JAK2	JAK2	O60674
2-linoleoylglycerol	Lysyl-tRNA synthetase	KARS	Q15046
2-linoleoylglycerol	HERG	KCNH2	Q12809
2-linoleoylglycerol	Vascular endothelial growth factor receptor 2	KDR	P35968
2-linoleoylglycerol	Dual specificity mitogen-activated protein kinase kinase 1	MAP2K1	Q02750
2-linoleoylglycerol	Mitogen-activated protein kinase kinase kinase 14	MAP3K14	Q99558
2-linoleoylglycerol	Mitogen-activated protein kinase kinase kinase kinase 4	MAP4K4	O95819
2-linoleoylglycerol	MAP kinase ERK2	MAPK1	P28482
2-linoleoylglycerol	c-Jun N-terminal kinase 3	MAPK10	P53779
2-linoleoylglycerol	MAP kinase p38 beta	MAPK11	Q15759
2-linoleoylglycerol	MAP kinase p38 delta	MAPK13	O15264
2-linoleoylglycerol	MAP kinase p38 alpha	MAPK14	Q16539
2-linoleoylglycerol	c-Jun N-terminal kinase 1	MAPK8	P45983
2-linoleoylglycerol	c-Jun N-terminal kinase 2	MAPK9	P45984
2-linoleoylglycerol	Melanin-concentrating hormone receptor 1	MCHR1	Q99705
2-linoleoylglycerol	p53-binding protein Mdm-2	MDM2	Q00987
2-linoleoylglycerol	Hepatocyte growth factor receptor	MET	P08581
2-linoleoylglycerol	Melatonin receptor 1A	MTNR1A	P48039
2-linoleoylglycerol	Melatonin receptor 1B	MTNR1B	P49286
2-linoleoylglycerol	Serine/threonine-protein kinase mTOR	MTOR	P42345
2-linoleoylglycerol	Nerve growth factor receptor Trk-A	NTRK1	P04629
2-linoleoylglycerol	P2X purinoceptor 7	P2RX7	Q99572
2-linoleoylglycerol	Phosphodiesterase 10A	PDE10A	Q9Y233
2-linoleoylglycerol	Phosphodiesterase 2A	PDE2A	O00408
2-linoleoylglycerol	Platelet-derived growth factor receptor	PDGFRA	P16234
2-linoleoylglycerol	Platelet-derived growth factor receptor	PDGFRB	P09619
2-linoleoylglycerol	6-phosphofructo-2-kinase/fructose-2,6-bisphosphatase 3	PFKFB3	Q16875
2-linoleoylglycerol	Phosphoglycerate kinase 1	PGK1	P00558
2-linoleoylglycerol	PI3-kinase p110-alpha subunit	PIK3CA	P42336
2-linoleoylglycerol	LDL-associated phospholipase A2	PLA2G7	Q13093
2-linoleoylglycerol	Serine/threonine-protein kinase PLK1	PLK1	P53350
2-linoleoylglycerol	DNA-dependent protein kinase	PRKDC	P78527
2-linoleoylglycerol	Prostaglandin E synthase	PTGES	O14684
2-linoleoylglycerol	Cyclooxygenase-1	PTGS1	P23219
2-linoleoylglycerol	Cyclooxygenase-2	PTGS2	P35354
2-linoleoylglycerol	Protein-tyrosine phosphatase 1B	PTPN1	P18031
2-linoleoylglycerol	T-cell protein-tyrosine phosphatase	PTPN2	P17706
2-linoleoylglycerol	Serine/threonine-protein kinase RAF	RAF1	P04049
2-linoleoylglycerol	Plasma retinol-binding protein	RBP4	P02753
2-linoleoylglycerol	Renin	REN	P00797
2-linoleoylglycerol	Rho-associated protein kinase 2	ROCK2	O75116
2-linoleoylglycerol	Sphingosine 1-phosphate receptor Edg-1	S1PR1	P21453
2-linoleoylglycerol	Sphingosine 1-phosphate receptor Edg-3	S1PR3	Q99500
2-linoleoylglycerol	Sphingosine 1-phosphate receptor Edg-6	S1PR4	O95977
2-linoleoylglycerol	Sphingosine 1-phosphate receptor Edg-8	S1PR5	Q9H228
2-linoleoylglycerol	Monocarboxylate transporter 1	SLC16A1	P53985
2-linoleoylglycerol	Sodium/calcium exchanger 1	SLC8A1	P32418
2-linoleoylglycerol	Serine/threonine-protein kinase SMG1	SMG1	Q96Q15
2-linoleoylglycerol	Steroid 5-alpha-reductase 1	SRD5A1	P18405
2-linoleoylglycerol	Tyrosine-protein kinase SYK	SYK	P43405
2-linoleoylglycerol	Serine/threonine-protein kinase TBK1	TBK1	Q9UHD2
2-linoleoylglycerol	TGF-beta receptor type I	TGFBR1	P36897
2-linoleoylglycerol	Toll-like receptor 4	TLR4	O00206
2-linoleoylglycerol	Vanilloid receptor	TRPV1	Q8NER1
2-linoleoylglycerol	Protein kinase C alpha	PRKCA	P17252
2-linoleoylglycerol	Protein kinase C delta	PRKCD	Q05655
2-linoleoylglycerol	Protein kinase C theta	PRKCQ	Q04759
2-linoleoylglycerol	Cannabinoid receptor 1	CNR1	P21554
2-linoleoylglycerol	Cannabinoid receptor 2	CNR2	P34972
2-linoleoylglycerol	Anandamide amidohydrolase	FAAH	O00519
alloisoimperatorin	Carbonic anhydrase I	CA1	P00915
alloisoimperatorin	Carbonic anhydrase XII	CA12	O43570
alloisoimperatorin	Carbonic anhydrase XIII	CA13	Q8N1Q1
alloisoimperatorin	Carbonic anhydrase VII	CA7	P43166
alloisoimperatorin	Carbonic anhydrase IX	CA9	Q16790
alloisoimperatorin	Dihydroorotate dehydrogenase (by homology)	DHODH	Q02127
alloisoimperatorin	Estrogen receptor beta	ESR2	Q92731
alloisoimperatorin	Phosphodiesterase 4D	PDE4D	Q08499
alloisoimperatorin	Nuclear factor NF-kappa-B p65 subunit	RELA	Q04206
alloisoimperatorin	Steroid 5-alpha-reductase 1	SRD5A1	P18405
alloisoimperatorin	Exportin-1	XPO1	O14980
beta-sitosterol	Butyrylcholinesterase	BCHE	P06276
beta-sitosterol	Carboxylesterase 2	CES2	O00748
beta-sitosterol	Muscarinic acetylcholine receptor M2	CHRM2	P08172
beta-sitosterol	Anti-estrogen binding site (AEBS) (by homology)	DHCR7	Q9UBM7
beta-sitosterol	Glycine receptor subunit alpha-1	GLRA1	P23415
beta-sitosterol	11-beta-hydroxysteroid dehydrogenase 1	HSD11B1	P28845
beta-sitosterol	Nitric oxide synthase, inducible (by homology)	NOS2	P35228
beta-sitosterol	LXR-beta	NR1H2	P55055
beta-sitosterol	Nuclear receptor subfamily 1 group I member 3 (by homology)	NR1I3	Q14994
beta-sitosterol	DNA polymerase beta (by homology)	POLB	P06746
beta-sitosterol	Peroxisome proliferator-activated receptor delta	PPARD	Q03181
beta-sitosterol	Peroxisome proliferator-activated receptor gamma	PPARG	P37231
beta-sitosterol	Prostanoid EP1 receptor (by homology)	PTGER1	P34995
beta-sitosterol	Prostanoid EP2 receptor (by homology)	PTGER2	P43116
beta-sitosterol	Prostaglandin E synthase	PTGES	O14684
beta-sitosterol	T-cell protein-tyrosine phosphatase	PTPN2	P17706
beta-sitosterol	Protein-tyrosine phosphatase 1C	PTPN6	P29350
beta-sitosterol	Serotonin transporter	SLC6A4	P31645
beta-sitosterol	Squalene monooxygenase	SQLE	Q14534
beta-sitosterol	UDP-glucuronosyltransferase 2B7	UGT2B7	P16662
beta-sitosterol	Vitamin D receptor	VDR	P11473
beta-sitosterol	Acetylcholinesterase	ACHE	P22303
beta-sitosterol	Glucose-6-phosphate 1-dehydrogenase	G6PD	P11413
beta-sitosterol	Corticosteroid binding globulin	SERPINA6	P08185
beta-sitosterol	Norepinephrine transporter	SLC6A2	P23975
beta-sitosterol	Cytochrome P450 2C19	CYP2C19	P33261
beta-sitosterol	Protein-tyrosine phosphatase 1B	PTPN1	P18031
beta-sitosterol	Estrogen receptor alpha	ESR1	P03372
beta-sitosterol	Estrogen receptor beta	ESR2	Q92731
beta-sitosterol	Nuclear receptor ROR-alpha	RORA	P35398
beta-sitosterol	Cytochrome P450 51 (by homology)	CYP51A1	Q16850
beta-sitosterol	Androgen Receptor	AR	P10275
beta-sitosterol	Cytochrome P450 19A1	CYP19A1	P11511
beta-sitosterol	Sterol regulatory element-binding protein 2	SREBF2	Q12772
beta-sitosterol	Testis-specific androgen-binding protein	SHBG	P04278
beta-sitosterol	Cytochrome P450 17A1	CYP17A1	P05093
beta-sitosterol	HMG-CoA reductase	HMGCR	P04035
beta-sitosterol	Nuclear receptor ROR-gamma	RORC	P51449
beta-sitosterol	Niemann-Pick C1-like protein 1	NPC1L1	Q9UHC9
beta-sitosterol	LXR-alpha	NR1H3	Q13133
byakangelicol	Adenosine A1 receptor	ADORA1	P30542
byakangelicol	Adenosine A2a receptor	ADORA2A	P29274
byakangelicol	Adenosine A2b receptor	ADORA2B	P29275
byakangelicol	Adenosine A3 receptor	ADORA3	P0DMS8
byakangelicol	Alkaline phosphatase, tissue-nonspecific isozyme	ALPL	P05186
byakangelicol	Amine oxidase, copper containing	AOC3	Q16853
byakangelicol	Gamma-secretase	APH1A	Q96BI3
byakangelicol	Gamma-secretase	APH1B	Q8WW43
byakangelicol	Bcl-2-related protein A1	BCL2A1	Q16548
byakangelicol	Bromodomain-containing protein 2	BRD2	P25440
byakangelicol	Bromodomain-containing protein 3	BRD3	Q15059
byakangelicol	Bromodomain-containing protein 4	BRD4	O60885
byakangelicol	Carbonic anhydrase XII	CA12	O43570
byakangelicol	Carbonic anhydrase VII	CA7	P43166
byakangelicol	Carbonic anhydrase IX	CA9	Q16790
byakangelicol	Caspase-3	CASP3	P42574
byakangelicol	Caspase-7	CASP7	P55210
byakangelicol	Cholecystokinin A receptor	CCKAR	P32238
byakangelicol	Cholecystokinin B receptor	CCKBR	P32239
byakangelicol	Cyclin-dependent kinase 4/cyclin D	CCND1	P24385
byakangelicol	Cyclin-dependent kinase 4/cyclin D	CCND2	P30279
byakangelicol	Cyclin-dependent kinase 4/cyclin D	CCND3	P30281
byakangelicol	Lymphocyte differentiation antigen CD38 (by homology)	CD38	P28907
byakangelicol	Dual specificity phosphatase Cdc25B	CDC25B	P30305
byakangelicol	CDC7/DBF4 (Cell division cycle 7-related protein kinase/Activator of S phase kinase)	CDC7	O00311
byakangelicol	Cyclin-dependent kinase 2	CDK2	P24941
byakangelicol	Cyclin-dependent kinase 4/cyclin D	CDK4	P11802
byakangelicol	Dual specificty protein kinase CLK1 (by homology)	CLK1	P49759
byakangelicol	Dual specificity protein kinase CLK3 (by homology)	CLK3	P49761
byakangelicol	Dual specificity protein kinase CLK4	CLK4	Q9HAZ1
byakangelicol	Chymase	CMA1	P23946
byakangelicol	Cathepsin (B and K)	CTSB	P07858
byakangelicol	Cathepsin D	CTSD	P07339
byakangelicol	Cathepsin L	CTSL	P07711
byakangelicol	Cathepsin S	CTSS	P25774
byakangelicol	Interleukin-8 receptor A	CXCR1	P25024
byakangelicol	Interleukin-8 receptor B	CXCR2	P25025
byakangelicol	Cytochrome P450 17A1	CYP17A1	P05093
byakangelicol	Dopamine D4 receptor	DRD4	P21917
byakangelicol	Dual specificity protein phosphatase 3	DUSP3	P51452
byakangelicol	Dual-specificity tyrosine-phosphorylation regulated kinase 1A (by homology)	DYRK1A	Q13627
byakangelicol	Dual-specificity tyrosine-phosphorylation regulated kinase 2	DYRK2	Q92630
byakangelicol	Endothelin receptor ET-A (by homology)	EDNRA	P25101
byakangelicol	Leukocyte elastase	ELANE	P08246
byakangelicol	Ectonucleotide pyrophosphatase/phosphodiesterase family member 1	ENPP1	P22413
byakangelicol	Fructose-1,6-bisphosphatase	FBP1	P09467
byakangelicol	Vascular endothelial growth factor receptor 1	FLT1	P17948
byakangelicol	Tyrosine-protein kinase receptor FLT3	FLT3	P36888
byakangelicol	Hexokinase type IV	GCK	P35557
byakangelicol	11-beta-hydroxysteroid dehydrogenase 1	HSD11B1	P28845
byakangelicol	Heat shock protein HSP 90-alpha	HSP90AA1	P07900
byakangelicol	Serotonin 1b (5-HT1b) receptor (by homology)	HTR1B	P28222
byakangelicol	Serotonin 6 (5-HT6) receptor	HTR6	P50406
byakangelicol	Inosine-5'-monophosphate dehydrogenase 2	IMPDH2	P12268
byakangelicol	Interleukin-1 receptor-associated kinase 4	IRAK4	Q9NWZ3
byakangelicol	Integrin alpha-4	ITGA4	P13612
byakangelicol	Integrin beta-7	ITGB7	P26010
byakangelicol	Tyrosine-protein kinase JAK1	JAK1	P23458
byakangelicol	Tyrosine-protein kinase JAK2	JAK2	O60674
byakangelicol	Tyrosine-protein kinase JAK3	JAK3	P52333
byakangelicol	Voltage-gated potassium channel subunit Kv1.3	KCNA3	P22001
byakangelicol	Voltage-gated potassium channel subunit Kv1.5	KCNA5	P22460
byakangelicol	L-lactate dehydrogenase A chain	LDHA	P00338
byakangelicol	Monoamine oxidase A	MAOA	P21397
byakangelicol	MAP kinase p38 alpha	MAPK14	Q16539
byakangelicol	c-Jun N-terminal kinase 1	MAPK8	P45983
byakangelicol	c-Jun N-terminal kinase 2	MAPK9	P45984
byakangelicol	Methionine aminopeptidase 2	METAP2	P50579
byakangelicol	MAP kinase-interacting serine/threonine-protein kinase MNK1	MKNK1	Q9BUB5
byakangelicol	Gamma-secretase	NCSTN	Q92542
byakangelicol	NF-kappaB inhibitor alpha	NFKBIA	P25963
byakangelicol	Nitric-oxide synthase, brain	NOS1	P29475
byakangelicol	Nitric oxide synthase, inducible	NOS2	P35228
byakangelicol	NADPH oxidase 4	NOX4	Q9NPH5
byakangelicol	Quinone reductase 1	NQO1	P15559
byakangelicol	Oxytocin receptor	OXTR	P30559
byakangelicol	Poly [ADP-ribose] polymerase-1	PARP1	P09874
byakangelicol	Phosphodiesterase 10A (by homology)	PDE10A	Q9Y233
byakangelicol	Phosphodiesterase 5A	PDE5A	O76074
byakangelicol	Phosphodiesterase 8B	PDE8B	O95263
byakangelicol	fructose-2,6-bisphosphatase 3/4_UNCURATED	PFKFB3	Q16875
byakangelicol	fructose-2,6-bisphosphatase 3/4_UNCURATED	PFKFB4	Q16877
byakangelicol	PI3-kinase p110-alpha subunit	PIK3CA	P42336
byakangelicol	PI3-kinase p110-beta subunit	PIK3CB	P42338
byakangelicol	PI3-kinase p110-gamma subunit	PIK3CG	P48736
byakangelicol	Serine/threonine-protein kinase PIM1	PIM1	P11309
byakangelicol	Serine/threonine-protein kinase PIM2	PIM2	Q9P1W9
byakangelicol	Pyruvate kinase isozymes M1/M2	PKM	P14618
byakangelicol	Phospholipase C-gamma-2	PLCG2	P16885
byakangelicol	DNA-dependent protein kinase	PRKDC	P78527
byakangelicol	Gamma-secretase	PSEN1	P49768
byakangelicol	Gamma-secretase	PSEN2	P49810
byakangelicol	Gamma-secretase	PSENEN	Q9NZ42
byakangelicol	Prostanoid EP3 receptor	PTGER3	P43115
byakangelicol	Cyclooxygenase-1	PTGS1	P23219
byakangelicol	Protein-tyrosine phosphatase 1B	PTPN1	P18031
byakangelicol	Cell cycle checkpoint protein RAD1	RAD1	O60671
byakangelicol	DNA repair protein RAD51 homolog 1	RAD51	Q06609
byakangelicol	Nuclear factor NF-kappa-B p65 subunit	RELA	Q04206
byakangelicol	Ribosomal protein S6 kinase 1	RPS6KB1	P23443
byakangelicol	Sodium channel protein type IX alpha subunit	SCN9A	Q15858
byakangelicol	Sigma opioid receptor	SIGMAR1	Q99720
byakangelicol	Solute carrier family 22 member 12	SLC22A12	Q96S37
byakangelicol	Tyrosine-protein kinase SYK	SYK	P43405
byakangelicol	Toll-like receptor 4	TLR4	O00206
byakangelicol	Transmembrane domain-containing protein TMIGD3	TMIGD3	P0DMS9
byakangelicol	Tankyrase-2	TNKS2	Q9H2K2
byakangelicol	Tyrosine-protein kinase TYK2	TYK2	P29597
byakangelicol	Protein Wnt-3a	WNT3A	P56704
byakangelicol	Beta-secretase 1	BACE1	P56817
cholesterol	Acetylcholinesterase	ACHE	P22303
cholesterol	Butyrylcholinesterase	BCHE	P06276
cholesterol	Carboxylesterase 2	CES2	O00748
cholesterol	Muscarinic acetylcholine receptor M2	CHRM2	P08172
cholesterol	Anti-estrogen binding site (AEBS) (by homology)	DHCR7	Q9UBM7
cholesterol	Squalene synthetase (by homology)	FDFT1	P37268
cholesterol	Glucose-6-phosphate 1-dehydrogenase	G6PD	P11413
cholesterol	Glycine receptor subunit alpha-1	GLRA1	P23415
cholesterol	11-beta-hydroxysteroid dehydrogenase 1	HSD11B1	P28845
cholesterol	Nitric oxide synthase, inducible (by homology)	NOS2	P35228
cholesterol	Nuclear receptor subfamily 1 group I member 3 (by homology)	NR1I3	Q14994
cholesterol	DNA polymerase beta (by homology)	POLB	P06746
cholesterol	Peroxisome proliferator-activated receptor alpha	PPARA	Q07869
cholesterol	Peroxisome proliferator-activated receptor delta	PPARD	Q03181
cholesterol	Peroxisome proliferator-activated receptor gamma	PPARG	P37231
cholesterol	Prolyl endopeptidase	PREP	P48147
cholesterol	Prostanoid EP1 receptor (by homology)	PTGER1	P34995
cholesterol	Prostanoid EP2 receptor (by homology)	PTGER2	P43116
cholesterol	Prostaglandin E synthase	PTGES	O14684
cholesterol	T-cell protein-tyrosine phosphatase	PTPN2	P17706
cholesterol	Protein-tyrosine phosphatase 1C	PTPN6	P29350
cholesterol	Sonic hedgehog protein (by homology)	SHH	Q15465
cholesterol	Sigma opioid receptor	SIGMAR1	Q99720
cholesterol	Serotonin transporter	SLC6A4	P31645
cholesterol	Squalene monooxygenase	SQLE	Q14534
cholesterol	Thromboxane-A synthase	TBXAS1	P24557
cholesterol	UDP-glucuronosyltransferase 2B7	UGT2B7	P16662
cholesterol	Vitamin D receptor	VDR	P11473
cholesterol	LXR-beta	NR1H2	P55055
cholesterol	Corticosteroid binding globulin	SERPINA6	P08185
cholesterol	Protein-tyrosine phosphatase 1B	PTPN1	P18031
cholesterol	Norepinephrine transporter	SLC6A2	P23975
cholesterol	Cytochrome P450 19A1	CYP19A1	P11511
cholesterol	Cytochrome P450 2C19	CYP2C19	P33261
cholesterol	Estrogen receptor alpha	ESR1	P03372
cholesterol	Estrogen receptor beta	ESR2	Q92731
cholesterol	Androgen Receptor	AR	P10275
cholesterol	Nuclear receptor ROR-alpha	RORA	P35398
cholesterol	Cytochrome P450 17A1	CYP17A1	P05093
cholesterol	Cytochrome P450 51 (by homology)	CYP51A1	Q16850
cholesterol	Testis-specific androgen-binding protein	SHBG	P04278
cholesterol	HMG-CoA reductase	HMGCR	P04035
cholesterol	Sterol regulatory element-binding protein 2	SREBF2	Q12772
cholesterol	LXR-alpha	NR1H3	Q13133
cholesterol	Nuclear receptor ROR-gamma	RORC	P51449
cholesterol	Niemann-Pick C1-like protein 1	NPC1L1	Q9UHC9
cnidilin	Acetylcholinesterase	ACHE	P22303
cnidilin	Adenosine A1 receptor	ADORA1	P30542
cnidilin	Adenosine A2a receptor	ADORA2A	P29274
cnidilin	Adenosine A2b receptor	ADORA2B	P29275
cnidilin	Arachidonate 15-lipoxygenase	ALOX15	P16050
cnidilin	Arachidonate 5-lipoxygenase	ALOX5	P09917
cnidilin	Alkaline phosphatase, tissue-nonspecific isozyme	ALPL	P05186
cnidilin	Gamma-secretase	APH1A	Q96BI3
cnidilin	Gamma-secretase	APH1B	Q8WW43
cnidilin	Carbonic anhydrase I	CA1	P00915
cnidilin	Carbonic anhydrase XII	CA12	O43570
cnidilin	Carbonic anhydrase XIII	CA13	Q8N1Q1
cnidilin	Carbonic anhydrase II	CA2	P00918
cnidilin	Carbonic anhydrase VII	CA7	P43166
cnidilin	Carbonic anhydrase IX	CA9	Q16790
cnidilin	Caspase-3	CASP3	P42574
cnidilin	Caspase-7	CASP7	P55210
cnidilin	Cholecystokinin B receptor	CCKBR	P32239
cnidilin	Cyclin-dependent kinase 4/cyclin D	CCND1	P24385
cnidilin	Cyclin-dependent kinase 4/cyclin D	CCND2	P30279
cnidilin	Cyclin-dependent kinase 4/cyclin D	CCND3	P30281
cnidilin	Cyclin-dependent kinase 2/cyclin E	CCNE1	P24864
cnidilin	Cyclin-dependent kinase 2/cyclin E	CCNE2	O96020
cnidilin	C-C chemokine receptor type 9	CCR9	P51686
cnidilin	Lymphocyte differentiation antigen CD38	CD38	P28907
cnidilin	CDC7/DBF4 (Cell division cycle 7-related protein kinase/Activator of S phase kinase)	CDC7	O00311
cnidilin	Cyclin-dependent kinase 2	CDK2	P24941
cnidilin	Cyclin-dependent kinase 4/cyclin D	CDK4	P11802
cnidilin	Dual specificity protein kinase CLK4	CLK4	Q9HAZ1
cnidilin	Chymase	CMA1	P23946
cnidilin	Casein kinase I alpha	CSNK1A1	P48729
cnidilin	Casein kinase II alpha (prime)	CSNK2A2	P19784
cnidilin	Cytochrome P450 1A2	CYP1A2	P05177
cnidilin	Dihydrofolate reductase	DHFR	P00374
cnidilin	DNA (cytosine-5)-methyltransferase 3A	DNMT3A	Q9Y6K1
cnidilin	Dopamine D4 receptor	DRD4	P21917
cnidilin	dUTP pyrophosphatase	DUT	P33316
cnidilin	Dual-specificity tyrosine-phosphorylation regulated kinase 1A	DYRK1A	Q13627
cnidilin	Eukaryotic translation initiation factor 2-alpha kinase 3	EIF2AK3	Q9NZJ5
cnidilin	Epoxide hydrolase 1	EPHX1	P07099
cnidilin	Fructose-1,6-bisphosphatase	FBP1	P09467
cnidilin	Tyrosine-protein kinase receptor FLT3	FLT3	P36888
cnidilin	GABA-A receptor; alpha-1/beta-3/gamma-2	GABRA1	P14867
cnidilin	GABA-A receptor; alpha-2/beta-3/gamma-2	GABRA2	P47869
cnidilin	GABA-A receptor; alpha-3/beta-3/gamma-2	GABRA3	P34903
cnidilin	GABA-A receptor; alpha-5/beta-3/gamma-2	GABRA5	P31644
cnidilin	GABA-A receptor; alpha-5/beta-3/gamma-2	GABRB3	P28472
cnidilin	GABA-A receptor; alpha-5/beta-3/gamma-2	GABRG2	P18507
cnidilin	Hexokinase type IV	GCK	P35557
cnidilin	Metabotropic glutamate receptor 4	GRM4	Q14833
cnidilin	Metabotropic glutamate receptor 5	GRM5	P41594
cnidilin	Hydroxycarboxylic acid receptor 2	HCAR2	Q8TDS4
cnidilin	15-hydroxyprostaglandin dehydrogenase [NAD+]	HPGD	P15428
cnidilin	Histamine H3 receptor	HRH3	Q9Y5N1
cnidilin	Histamine H4 receptor	HRH4	Q9H3N8
cnidilin	11-beta-hydroxysteroid dehydrogenase 1	HSD11B1	P28845
cnidilin	Heat shock protein HSP 90-alpha (by homology)	HSP90AA1	P07900
cnidilin	Tyrosine-protein kinase JAK1	JAK1	P23458
cnidilin	Tyrosine-protein kinase JAK2	JAK2	O60674
cnidilin	Tyrosine-protein kinase JAK3	JAK3	P52333
cnidilin	Voltage-gated potassium channel subunit Kv1.3	KCNA3	P22001
cnidilin	Voltage-gated potassium channel subunit Kv1.5	KCNA5	P22460
cnidilin	HERG	KCNH2	Q12809
cnidilin	Monoamine oxidase A	MAOA	P21397
cnidilin	Monoamine oxidase B	MAOB	P27338
cnidilin	Dual specificity mitogen-activated protein kinase kinase 1	MAP2K1	Q02750
cnidilin	c-Jun N-terminal kinase 3	MAPK10	P53779
cnidilin	MAP kinase p38 alpha	MAPK14	Q16539
cnidilin	c-Jun N-terminal kinase 1	MAPK8	P45983
cnidilin	c-Jun N-terminal kinase 2	MAPK9	P45984
cnidilin	Melanin-concentrating hormone receptor 1	MCHR1	Q99705
cnidilin	Methionine aminopeptidase 2	METAP2	P50579
cnidilin	Myeloperoxidase	MPO	P05164
cnidilin	Melatonin receptor 1A	MTNR1A	P48039
cnidilin	Serine/threonine-protein kinase mTOR	MTOR	P42345
cnidilin	N-acylsphingosine-amidohydrolase	NAAA	Q02083
cnidilin	Gamma-secretase	NCSTN	Q92542
cnidilin	P2X purinoceptor 7	P2RX7	Q99572
cnidilin	Phosphodiesterase 10A (by homology)	PDE10A	Q9Y233
cnidilin	Phosphodiesterase 5A	PDE5A	O76074
cnidilin	Phosphodiesterase 8B	PDE8B	O95263
cnidilin	3-phosphoinositide dependent protein kinase-1	PDPK1	O15530
cnidilin	PI3-kinase p110-alpha subunit	PIK3CA	P42336
cnidilin	PI3-kinase p110-beta subunit	PIK3CB	P42338
cnidilin	PI3-kinase p110-delta subunit	PIK3CD	O00329
cnidilin	PI3-kinase p110-gamma subunit	PIK3CG	P48736
cnidilin	Serine/threonine-protein kinase PIM1	PIM1	P11309
cnidilin	Serine/threonine-protein kinase PIM2	PIM2	Q9P1W9
cnidilin	Serine/threonine-protein kinase PLK2	PLK2	Q9NYY3
cnidilin	Protein kinase C gamma	PRKCG	P05129
cnidilin	Protein kinase C theta	PRKCQ	Q04759
cnidilin	Gamma-secretase	PSEN1	P49768
cnidilin	Gamma-secretase	PSEN2	P49810
cnidilin	Gamma-secretase	PSENEN	Q9NZ42
cnidilin	Prostaglandin E synthase	PTGES	O14684
cnidilin	Prostanoid FP receptor	PTGFR	P43088
cnidilin	Cyclooxygenase-1	PTGS1	P23219
cnidilin	Nuclear receptor ROR-gamma	RORC	P51449
cnidilin	Ribosomal protein S6 kinase 1	RPS6KB1	P23443
cnidilin	Sodium channel protein type IX alpha subunit	SCN9A	Q15858
cnidilin	Steroid 5-alpha-reductase 1	SRD5A1	P18405
cnidilin	Steryl-sulfatase	STS	P08842
cnidilin	Thymidine kinase, mitochondrial	TK2	O00142
cnidilin	Toll-like receptor (TLR7/TLR9)	TLR7	Q9NYK1
cnidilin	Tyrosine-protein kinase TYK2	TYK2	P29597
cnidilin	Beta-secretase 1	BACE1	P56817
ethyl oleate	Aldo-keto reductase family 1 member B10	AKR1B10	O60218
ethyl oleate	Aldo-keto reductase family 1 member C1	AKR1C1	Q04828
ethyl oleate	Aldo-keto reductase family 1 member C2	AKR1C2	P52895
ethyl oleate	Aldo-keto-reductase family 1 member C3	AKR1C3	P42330
ethyl oleate	Arachidonate 5-lipoxygenase	ALOX5	P09917
ethyl oleate	Androgen Receptor	AR	P10275
ethyl oleate	C5a anaphylatoxin chemotactic receptor	C5AR1	P21730
ethyl oleate	CDC7/DBF4 (Cell division cycle 7-related protein kinase/Activator of S phase kinase)	CDC7	O00311
ethyl oleate	Cannabinoid receptor 1	CNR1	P21554
ethyl oleate	Cannabinoid receptor 2	CNR2	P34972
ethyl oleate	Cathepsin (B and K)	CTSB	P07858
ethyl oleate	Cytochrome P450 17A1	CYP17A1	P05093
ethyl oleate	Cytochrome P450 19A1	CYP19A1	P11511
ethyl oleate	Endothelial PAS domain-containing protein 1	EPAS1	Q99814
ethyl oleate	Epoxide hydrolase 1	EPHX1	P07099
ethyl oleate	Thrombin	F2	P00734
ethyl oleate	Proteinase-activated receptor 1	F2R	P25116
ethyl oleate	Fatty acid-binding protein, liver	FABP1	P07148
ethyl oleate	Fatty acid binding protein muscle	FABP3	P05413
ethyl oleate	Fatty acid binding protein adipocyte	FABP4	P15090
ethyl oleate	Fatty acid binding protein epidermal	FABP5	Q01469
ethyl oleate	Protein farnesyltransferase	FNTA	P49354
ethyl oleate	Protein farnesyltransferase	FNTB	P49356
ethyl oleate	Glycogen synthase kinase-3 beta	GSK3B	P49841
ethyl oleate	Hypoxia-inducible factor 1 alpha	HIF1A	Q16665
ethyl oleate	HMG-CoA reductase (by homology)	HMGCR	P04035
ethyl oleate	Histamine H3 receptor	HRH3	Q9Y5N1
ethyl oleate	Histamine H4 receptor	HRH4	Q9H3N8
ethyl oleate	11-beta-hydroxysteroid dehydrogenase 1	HSD11B1	P28845
ethyl oleate	11-beta-hydroxysteroid dehydrogenase 2	HSD11B2	P80365
ethyl oleate	Estradiol 17-beta-dehydrogenase 2	HSD17B2	P37059
ethyl oleate	c-Jun N-terminal kinase 1	MAPK8	P45983
ethyl oleate	c-Jun N-terminal kinase 2	MAPK9	P45984
ethyl oleate	Nicotinamide phosphoribosyltransferase	NAMPT	P43490
ethyl oleate	NACHT, LRR and PYD domains-containing protein 3	NLRP3	Q96P20
ethyl oleate	Neuropeptide Y receptor type 5	NPY5R	Q15761
ethyl oleate	LXR-alpha	NR1H3	Q13133
ethyl oleate	Glucocorticoid receptor	NR3C1	P04150
ethyl oleate	Mineralocorticoid receptor	NR3C2	P08235
ethyl oleate	6-phosphofructo-2-kinase/fructose-2,6-bisphosphatase 3	PFKFB3	Q16875
ethyl oleate	Progesterone receptor	PGR	P06401
ethyl oleate	Phospholipase A2 group 1B	PLA2G1B	P04054
ethyl oleate	Phospholipase A2 group IIA	PLA2G2A	P14555
ethyl oleate	LDL-associated phospholipase A2	PLA2G7	Q13093
ethyl oleate	Peroxisome proliferator-activated receptor alpha	PPARA	Q07869
ethyl oleate	Peroxisome proliferator-activated receptor delta	PPARD	Q03181
ethyl oleate	Peroxisome proliferator-activated receptor gamma	PPARG	P37231
ethyl oleate	Protein kinase C alpha	PRKCA	P17252
ethyl oleate	Prostaglandin E synthase	PTGES	O14684
ethyl oleate	Prostanoid IP receptor	PTGIR	P43119
ethyl oleate	Cyclooxygenase-2	PTGS2	P35354
ethyl oleate	Protein-tyrosine phosphatase 1B	PTPN1	P18031
ethyl oleate	Protein-tyrosine phosphatase 1E	PTPN13	Q12923
ethyl oleate	T-cell protein-tyrosine phosphatase	PTPN2	P17706
ethyl oleate	Protein-tyrosine phosphatase 1C	PTPN6	P29350
ethyl oleate	Leukocyte common antigen	PTPRC	P08575
ethyl oleate	Receptor-type tyrosine-protein phosphatase F (LAR)	PTPRF	P10586
ethyl oleate	Acyl-CoA desaturase	SCD	O00767
ethyl oleate	Corticosteroid binding globulin	SERPINA6	P08185
ethyl oleate	Testis-specific androgen-binding protein	SHBG	P04278
ethyl oleate	Acyl coenzyme A:cholesterol acyltransferase 1	SOAT1	P35610
ethyl oleate	Acyl coenzyme A:cholesterol acyltransferase 2	SOAT2	O75908
ethyl oleate	Taste receptor type 2 member 31	TAS2R31	P59538
ethyl oleate	Telomerase reverse transcriptase	TERT	O14746
ethyl oleate	Carboxylesterase 2	CES2	O00748
ethyl oleate	Anandamide amidohydrolase	FAAH	O00519
imperatorin	Acetylcholinesterase	ACHE	P22303
imperatorin	Acetylcholinesterase	ACHE	P22303
imperatorin	Adenosine A1 receptor (by homology)	ADORA1	P30542
imperatorin	Adenosine A1 receptor (by homology)	ADORA1	P30542
imperatorin	Adenosine A2b receptor	ADORA2B	P29275
imperatorin	Adenosine A2b receptor	ADORA2B	P29275
imperatorin	Alpha-1a adrenergic receptor (by homology)	ADRA1A	P35348
imperatorin	Alpha-1a adrenergic receptor (by homology)	ADRA1A	P35348
imperatorin	Alpha-1b adrenergic receptor	ADRA1B	P35368
imperatorin	Alpha-1b adrenergic receptor	ADRA1B	P35368
imperatorin	Alpha-2a adrenergic receptor	ADRA2A	P08913
imperatorin	Alpha-2a adrenergic receptor	ADRA2A	P08913
imperatorin	Alpha-2b adrenergic receptor	ADRA2B	P18089
imperatorin	Alpha-2b adrenergic receptor	ADRA2B	P18089
imperatorin	Adrenergic receptor alpha-2	ADRA2C	P18825
imperatorin	Adrenergic receptor alpha-2	ADRA2C	P18825
imperatorin	Beta-secretase 1	BACE1	P56817
imperatorin	Beta-secretase 1	BACE1	P56817
imperatorin	Butyrylcholinesterase	BCHE	P06276
imperatorin	Butyrylcholinesterase	BCHE	P06276
imperatorin	Bombesin receptor subtype-3	BRS3	P32247
imperatorin	Bombesin receptor subtype-3	BRS3	P32247
imperatorin	Carbonic anhydrase XII	CA12	O43570
imperatorin	Carbonic anhydrase XII	CA12	O43570
imperatorin	Carbonic anhydrase IX	CA9	Q16790
imperatorin	Carbonic anhydrase IX	CA9	Q16790
imperatorin	Cyclin-dependent kinase 2/cyclin E	CCNE1	P24864
imperatorin	Cyclin-dependent kinase 2/cyclin E	CCNE2	O96020
imperatorin	C-C chemokine receptor type 2	CCR2	P41597
imperatorin	C-C chemokine receptor type 2	CCR2	P41597
imperatorin	Cyclin-dependent kinase 2/cyclin E	CDK2	P24941
imperatorin	Dual specificity protein kinase CLK4	CLK4	Q9HAZ1
imperatorin	Dual specificity protein kinase CLK4	CLK4	Q9HAZ1
imperatorin	Cannabinoid receptor 1	CNR1	P21554
imperatorin	Cannabinoid receptor 1	CNR1	P21554
imperatorin	Cannabinoid receptor 2	CNR2	P34972
imperatorin	Cannabinoid receptor 2	CNR2	P34972
imperatorin	Casein kinase I delta	CSNK1D	P48730
imperatorin	Casein kinase I delta	CSNK1D	P48730
imperatorin	Casein kinase I gamma 1	CSNK1G1	Q9HCP0
imperatorin	Casein kinase I gamma 1	CSNK1G1	Q9HCP0
imperatorin	Cytochrome P450 19A1	CYP19A1	P11511
imperatorin	Cytochrome P450 19A1	CYP19A1	P11511
imperatorin	Cytochrome P450 1A2	CYP1A2	P05177
imperatorin	Cytochrome P450 1A2	CYP1A2	P05177
imperatorin	Dual-specificity tyrosine-phosphorylation regulated kinase 1A (by homology)	DYRK1A	Q13627
imperatorin	Dual-specificity tyrosine-phosphorylation regulated kinase 1A (by homology)	DYRK1A	Q13627
imperatorin	Anandamide amidohydrolase	FAAH	O00519
imperatorin	Anandamide amidohydrolase	FAAH	O00519
imperatorin	Tyrosine-protein kinase receptor FLT3	FLT3	P36888
imperatorin	Tyrosine-protein kinase receptor FLT3	FLT3	P36888
imperatorin	Protein farnesyltransferase	FNTA	P49354
imperatorin	Geranylgeranyl transferase type I	FNTA	P49354
imperatorin	Protein farnesyltransferase	FNTB	P49356
imperatorin	GABA-A receptor; alpha-2/beta-3/gamma-2	GABRA1	P14867
imperatorin	GABA-A receptor; alpha-2/beta-3/gamma-2	GABRA2	P47869
imperatorin	GABA-A receptor; alpha-3/beta-3/gamma-2	GABRA3	P34903
imperatorin	GABA-A receptor; alpha-3/beta-3/gamma-2	GABRA5	P31644
imperatorin	GABA-A receptor; alpha-1/beta-3/gamma-2	GABRB3	P28472
imperatorin	GABA-A receptor; alpha-1/beta-3/gamma-2	GABRG2	P18507
imperatorin	Metabotropic glutamate receptor 5	GRM5	P41594
imperatorin	Metabotropic glutamate receptor 5	GRM5	P41594
imperatorin	Glycogen synthase kinase-3 alpha	GSK3A	P49840
imperatorin	Glycogen synthase kinase-3 alpha	GSK3A	P49840
imperatorin	Muscle glycogen synthase	GYS1	P13807
imperatorin	Muscle glycogen synthase	GYS1	P13807
imperatorin	Orexin receptor 1	HCRTR1	O43613
imperatorin	Orexin receptor 1	HCRTR1	O43613
imperatorin	Orexin receptor 2	HCRTR2	O43614
imperatorin	Orexin receptor 2	HCRTR2	O43614
imperatorin	Histone deacetylase 1	HDAC1	Q13547
imperatorin	Histone deacetylase 1	HDAC1	Q13547
imperatorin	Histone deacetylase 2	HDAC2	Q92769
imperatorin	Histone deacetylase 2	HDAC2	Q92769
imperatorin	Histone deacetylase 3	HDAC3	O15379
imperatorin	Histone deacetylase 3	HDAC3	O15379
imperatorin	Histamine H3 receptor	HRH3	Q9Y5N1
imperatorin	Histamine H3 receptor	HRH3	Q9Y5N1
imperatorin	Heat shock factor protein 1	HSF1	Q00613
imperatorin	Heat shock factor protein 1	HSF1	Q00613
imperatorin	Tyrosine-protein kinase JAK1	JAK1	P23458
imperatorin	Tyrosine-protein kinase JAK1	JAK1	P23458
imperatorin	Tyrosine-protein kinase JAK2	JAK2	O60674
imperatorin	Tyrosine-protein kinase JAK2	JAK2	O60674
imperatorin	Voltage-gated potassium channel subunit Kv1.3	KCNA3	P22001
imperatorin	Voltage-gated potassium channel subunit Kv1.3	KCNA3	P22001
imperatorin	Monoamine oxidase B	MAOB	P27338
imperatorin	Monoamine oxidase B	MAOB	P27338
imperatorin	Dual specificity mitogen-activated protein kinase kinase 1	MAP2K1	Q02750
imperatorin	Dual specificity mitogen-activated protein kinase kinase 1	MAP2K1	Q02750
imperatorin	MAP kinase p38 alpha	MAPK14	Q16539
imperatorin	MAP kinase p38 alpha	MAPK14	Q16539
imperatorin	c-Jun N-terminal kinase 1	MAPK8	P45983
imperatorin	c-Jun N-terminal kinase 1	MAPK8	P45983
imperatorin	MAP kinase-activated protein kinase 2	MAPKAPK2	P49137
imperatorin	MAP kinase-activated protein kinase 2	MAPKAPK2	P49137
imperatorin	Melanin-concentrating hormone receptor 1	MCHR1	Q99705
imperatorin	Melanin-concentrating hormone receptor 1	MCHR1	Q99705
imperatorin	Serine/threonine-protein kinase mTOR	MTOR	P42345
imperatorin	Serine/threonine-protein kinase mTOR	MTOR	P42345
imperatorin	N-acylsphingosine-amidohydrolase	NAAA	Q02083
imperatorin	N-acylsphingosine-amidohydrolase	NAAA	Q02083
imperatorin	Nitric oxide synthase, inducible	NOS2	P35228
imperatorin	Nitric oxide synthase, inducible	NOS2	P35228
imperatorin	Nerve growth factor receptor Trk-A	NTRK1	P04629
imperatorin	Nerve growth factor receptor Trk-A	NTRK1	P04629
imperatorin	Phosphodiesterase 10A	PDE10A	Q9Y233
imperatorin	Phosphodiesterase 10A	PDE10A	Q9Y233
imperatorin	Phosphodiesterase 5A	PDE5A	O76074
imperatorin	Phosphodiesterase 5A	PDE5A	O76074
imperatorin	Phosphodiesterase 8B	PDE8B	O95263
imperatorin	Phosphodiesterase 8B	PDE8B	O95263
imperatorin	Geranylgeranyl transferase type I beta subunit	PGGT1B	P53609
imperatorin	Geranylgeranyl transferase type I beta subunit	PGGT1B	P53609
imperatorin	Progesterone receptor	PGR	P06401
imperatorin	Progesterone receptor	PGR	P06401
imperatorin	PI3-kinase p110-alpha subunit	PIK3CA	P42336
imperatorin	PI3-kinase p110-alpha subunit	PIK3CA	P42336
imperatorin	PI3-kinase p110-beta subunit	PIK3CB	P42338
imperatorin	PI3-kinase p110-beta subunit	PIK3CB	P42338
imperatorin	PI3-kinase p110-delta subunit	PIK3CD	O00329
imperatorin	PI3-kinase p110-delta subunit	PIK3CD	O00329
imperatorin	PI3-kinase p110-gamma subunit	PIK3CG	P48736
imperatorin	PI3-kinase p110-gamma subunit	PIK3CG	P48736
imperatorin	Serine/threonine-protein kinase PIM1	PIM1	P11309
imperatorin	Serine/threonine-protein kinase PIM1	PIM1	P11309
imperatorin	Protoporphyrinogen oxidase	PPOX	P50336
imperatorin	Protoporphyrinogen oxidase	PPOX	P50336
imperatorin	DNA-dependent protein kinase	PRKDC	P78527
imperatorin	DNA-dependent protein kinase	PRKDC	P78527
imperatorin	Platelet activating factor receptor	PTAFR	P25105
imperatorin	Platelet activating factor receptor	PTAFR	P25105
imperatorin	Prostanoid EP1 receptor	PTGER1	P34995
imperatorin	Prostanoid EP1 receptor	PTGER1	P34995
imperatorin	Prostanoid EP2 receptor	PTGER2	P43116
imperatorin	Prostanoid EP2 receptor	PTGER2	P43116
imperatorin	Prostanoid EP3 receptor	PTGER3	P43115
imperatorin	Prostanoid EP3 receptor	PTGER3	P43115
imperatorin	Prostanoid EP4 receptor	PTGER4	P35408
imperatorin	Prostanoid EP4 receptor	PTGER4	P35408
imperatorin	Cyclooxygenase-1	PTGS1	P23219
imperatorin	Cyclooxygenase-1	PTGS1	P23219
imperatorin	Cyclooxygenase-2	PTGS2	P35354
imperatorin	Cyclooxygenase-2	PTGS2	P35354
imperatorin	Protein tyrosine kinase 2 beta	PTK2B	Q14289
imperatorin	Protein tyrosine kinase 2 beta	PTK2B	Q14289
imperatorin	Steroid 5-alpha-reductase 1	SRD5A1	P18405
imperatorin	Steroid 5-alpha-reductase 1	SRD5A1	P18405
imperatorin	Trace amine-associated receptor 1 (by homology)	TAAR1	Q96RJ0
imperatorin	Trace amine-associated receptor 1 (by homology)	TAAR1	Q96RJ0
imperatorin	TGF-beta receptor type I	TGFBR1	P36897
imperatorin	TGF-beta receptor type I	TGFBR1	P36897
imperatorin	Tyrosine-protein kinase TYK2	TYK2	P29597
imperatorin	Tyrosine-protein kinase TYK2	TYK2	P29597
imperatorin	Monoamine oxidase A	MAOA	P21397
imperatorin	Monoamine oxidase A	MAOA	P21397
isoimperatorin	Adenosine A2b receptor	ADORA2B	P29275
isoimperatorin	Aldo-keto reductase family 1 member C1	AKR1C1	Q04828
isoimperatorin	Aldo-keto-reductase family 1 member C3	AKR1C3	P42330
isoimperatorin	Arachidonate 15-lipoxygenase	ALOX15	P16050
isoimperatorin	Arachidonate 5-lipoxygenase	ALOX5	P09917
isoimperatorin	Serine-protein kinase ATM	ATM	Q13315
isoimperatorin	Bromodomain-containing protein 4	BRD4	O60885
isoimperatorin	Carbonic anhydrase I	CA1	P00915
isoimperatorin	Carbonic anhydrase XII	CA12	O43570
isoimperatorin	Carbonic anhydrase XIII	CA13	Q8N1Q1
isoimperatorin	Carbonic anhydrase XIV	CA14	Q9ULX7
isoimperatorin	Carbonic anhydrase IV	CA4	P22748
isoimperatorin	Carbonic anhydrase VB	CA5B	Q9Y2D0
isoimperatorin	Carbonic anhydrase VI	CA6	P23280
isoimperatorin	Carbonic anhydrase VII	CA7	P43166
isoimperatorin	Carbonic anhydrase IX	CA9	Q16790
isoimperatorin	Carbonyl reductase [NADPH] 1	CBR1	P16152
isoimperatorin	Cyclin-dependent kinase 1/cyclin B1	CCNB1	P14635
isoimperatorin	C-C chemokine receptor type 9	CCR9	P51686
isoimperatorin	Lymphocyte differentiation antigen CD38	CD38	P28907
isoimperatorin	Cyclin-dependent kinase 1/cyclin B1	CDK1	P06493
isoimperatorin	DNA (cytosine-5)-methyltransferase 3A	DNMT3A	Q9Y6K1
isoimperatorin	Tyrosine-protein kinase receptor FLT3	FLT3	P36888
isoimperatorin	HMG-CoA reductase (by homology)	HMGCR	P04035
isoimperatorin	Hematopoietic prostaglandin D synthase	HPGDS	O60760
isoimperatorin	11-beta-hydroxysteroid dehydrogenase 1	HSD11B1	P28845
isoimperatorin	Tyrosine-protein kinase JAK2	JAK2	O60674
isoimperatorin	Voltage-gated potassium channel subunit Kv1.5	KCNA5	P22460
isoimperatorin	LIM domain kinase 1	LIMK1	P53667
isoimperatorin	Monoamine oxidase A	MAOA	P21397
isoimperatorin	Monoamine oxidase B	MAOB	P27338
isoimperatorin	Methionine aminopeptidase 2	METAP2	P50579
isoimperatorin	Melatonin receptor 1A	MTNR1A	P48039
isoimperatorin	Serine/threonine-protein kinase mTOR	MTOR	P42345
isoimperatorin	Kappa Opioid receptor	OPRK1	P41145
isoimperatorin	P2X purinoceptor 7	P2RX7	Q99572
isoimperatorin	Poly [ADP-ribose] polymerase-1	PARP1	P09874
isoimperatorin	Poly [ADP-ribose] polymerase 2	PARP2	Q9UGN5
isoimperatorin	Phosphodiesterase 10A (by homology)	PDE10A	Q9Y233
isoimperatorin	Phosphodiesterase 7A	PDE7A	Q13946
isoimperatorin	Phosphodiesterase 8B	PDE8B	O95263
isoimperatorin	PI3-kinase p110-alpha subunit	PIK3CA	P42336
isoimperatorin	PI3-kinase p110-beta subunit	PIK3CB	P42338
isoimperatorin	PI3-kinase p110-delta subunit	PIK3CD	O00329
isoimperatorin	PI3-kinase p110-gamma subunit	PIK3CG	P48736
isoimperatorin	Prostaglandin E synthase	PTGES	O14684
isoimperatorin	Voltage-gated potassium channel subunit Kv1.3	KCNA3	P22001
isoimperatorin	Steroid 5-alpha-reductase 1	SRD5A1	P18405
isoimperatorin	Beta-secretase 1	BACE1	P56817
mandenol	Tyrosine-protein kinase ABL	ABL1	P00519
mandenol	Acetyl-CoA carboxylase 2	ACACB	O00763
mandenol	Adenosine A2a receptor	ADORA2A	P29274
mandenol	Aldo-keto reductase family 1 member C1	AKR1C1	Q04828
mandenol	Aldo-keto reductase family 1 member C2	AKR1C2	P52895
mandenol	Arachidonate 5-lipoxygenase	ALOX5	P09917
mandenol	5-lipoxygenase activating protein	ALOX5AP	P20292
mandenol	Gamma-secretase	APH1A	Q96BI3
mandenol	Gamma-secretase	APH1B	Q8WW43
mandenol	Apolipoprotein B-100	APOB	P04114
mandenol	Androgen Receptor	AR	P10275
mandenol	AICAR transformylase	ATIC	P31939
mandenol	Vasopressin V1a receptor	AVPR1A	P37288
mandenol	Vasopressin V2 receptor	AVPR2	P30518
mandenol	Calcium sensing receptor	CASR	P41180
mandenol	Cyclin-dependent kinase 2/cyclin E1	CCNE1	P24864
mandenol	Cyclin-dependent kinase 2/cyclin E1	CDK2	P24941
mandenol	Carboxylesterase 2	CES2	O00748
mandenol	Cannabinoid receptor 1	CNR1	P21554
mandenol	Cathepsin K	CTSK	P43235
mandenol	Cytochrome P450 17A1	CYP17A1	P05093
mandenol	Cytochrome P450 19A1	CYP19A1	P11511
mandenol	Epoxide hydrolase 1	EPHX1	P07099
mandenol	Proteinase-activated receptor 1	F2R	P25116
mandenol	Fatty acid-binding protein, liver	FABP1	P07148
mandenol	Fatty acid binding protein muscle	FABP3	P05413
mandenol	Fatty acid binding protein adipocyte	FABP4	P15090
mandenol	Fatty acid binding protein epidermal	FABP5	Q01469
mandenol	Free fatty acid receptor 1	FFAR1	O14842
mandenol	Vascular endothelial growth factor receptor 1	FLT1	P17948
mandenol	HMG-CoA reductase (by homology)	HMGCR	P04035
mandenol	Histamine H3 receptor	HRH3	Q9Y5N1
mandenol	Histamine H4 receptor	HRH4	Q9H3N8
mandenol	11-beta-hydroxysteroid dehydrogenase 1	HSD11B1	P28845
mandenol	11-beta-hydroxysteroid dehydrogenase 2	HSD11B2	P80365
mandenol	Estradiol 17-beta-dehydrogenase 2	HSD17B2	P37059
mandenol	Vascular endothelial growth factor receptor 2	KDR	P35968
mandenol	Microsomal triglyceride transfer protein large subunit	MTTP	P55157
mandenol	Gamma-secretase	NCSTN	Q92542
mandenol	NACHT, LRR and PYD domains-containing protein 3	NLRP3	Q96P20
mandenol	Neuropeptide Y receptor type 5	NPY5R	Q15761
mandenol	LXR-alpha	NR1H3	Q13133
mandenol	Glucocorticoid receptor	NR3C1	P04150
mandenol	Mineralocorticoid receptor	NR3C2	P08235
mandenol	Phosphodiesterase 10A	PDE10A	Q9Y233
mandenol	6-phosphofructo-2-kinase/fructose-2,6-bisphosphatase 3	PFKFB3	Q16875
mandenol	Progesterone receptor	PGR	P06401
mandenol	Peroxisome proliferator-activated receptor alpha	PPARA	Q07869
mandenol	Peroxisome proliferator-activated receptor delta	PPARD	Q03181
mandenol	Peroxisome proliferator-activated receptor gamma	PPARG	P37231
mandenol	Gamma-secretase	PSEN1	P49768
mandenol	Gamma-secretase	PSEN2	P49810
mandenol	Gamma-secretase	PSENEN	Q9NZ42
mandenol	Prostaglandin E synthase	PTGES	O14684
mandenol	Cyclooxygenase-1	PTGS1	P23219
mandenol	Cyclooxygenase-2	PTGS2	P35354
mandenol	Protein-tyrosine phosphatase 1B	PTPN1	P18031
mandenol	Protein-tyrosine phosphatase 1C	PTPN6	P29350
mandenol	Glutaminyl-peptide cyclotransferase	QPCT	Q16769
mandenol	Rho-associated protein kinase 1	ROCK1	Q13464
mandenol	Rho-associated protein kinase 2	ROCK2	O75116
mandenol	Nuclear receptor ROR-gamma	RORC	P51449
mandenol	Acyl-CoA desaturase	SCD	O00767
mandenol	Cannabinoid receptor 2	CNR2	P34972
mandenol	Anandamide amidohydrolase	FAAH	O00519
methyl icosa-11,14-dienoate	Acetyl-CoA carboxylase 2	ACACB	O00763
methyl icosa-11,14-dienoate	Low molecular weight phosphotyrosine protein phosphatase	ACP1	P24666
methyl icosa-11,14-dienoate	Arachidonate 5-lipoxygenase	ALOX5	P09917
methyl icosa-11,14-dienoate	Gamma-secretase	APH1A	Q96BI3
methyl icosa-11,14-dienoate	Gamma-secretase	APH1B	Q8WW43
methyl icosa-11,14-dienoate	Beta amyloid A4 protein	APP	P05067
methyl icosa-11,14-dienoate	Apoptosis regulator Bcl-2	BCL2	P10415
methyl icosa-11,14-dienoate	C5a anaphylatoxin chemotactic receptor	C5AR1	P21730
methyl icosa-11,14-dienoate	Calcitonin gene-related peptide type 1 receptor	CALCRL	Q16602
methyl icosa-11,14-dienoate	CDC7/DBF4 (Cell division cycle 7-related protein kinase/Activator of S phase kinase)	CDC7	O00311
methyl icosa-11,14-dienoate	Carboxylesterase 2	CES2	O00748
methyl icosa-11,14-dienoate	Cannabinoid receptor 2	CNR2	P34972
methyl icosa-11,14-dienoate	Corticotropin releasing factor receptor 1	CRHR1	P34998
methyl icosa-11,14-dienoate	C-X-C chemokine receptor type 3	CXCR3	P49682
methyl icosa-11,14-dienoate	Cytochrome P450 19A1	CYP19A1	P11511
methyl icosa-11,14-dienoate	Proteinase-activated receptor 1	F2R	P25116
methyl icosa-11,14-dienoate	Anandamide amidohydrolase	FAAH	O00519
methyl icosa-11,14-dienoate	Fatty acid-binding protein, liver	FABP1	P07148
methyl icosa-11,14-dienoate	Fatty acid binding protein epidermal	FABP5	Q01469
methyl icosa-11,14-dienoate	Free fatty acid receptor 1	FFAR1	O14842
methyl icosa-11,14-dienoate	FK506-binding protein 1A	FKBP1A	P62942
methyl icosa-11,14-dienoate	Geranylgeranyl transferase type I	FNTA	P49354
methyl icosa-11,14-dienoate	Histone deacetylase 1	HDAC1	Q13547
methyl icosa-11,14-dienoate	Histone deacetylase 10	HDAC10	Q969S8
methyl icosa-11,14-dienoate	Histone deacetylase 2	HDAC2	Q92769
methyl icosa-11,14-dienoate	Histone deacetylase 6	HDAC6	Q9UBN7
methyl icosa-11,14-dienoate	Histamine H2 receptor	HRH2	P25021
methyl icosa-11,14-dienoate	Histamine H4 receptor	HRH4	Q9H3N8
methyl icosa-11,14-dienoate	11-beta-hydroxysteroid dehydrogenase 1	HSD11B1	P28845
methyl icosa-11,14-dienoate	Isocitrate dehydrogenase [NADP] cytoplasmic	IDH1	O75874
methyl icosa-11,14-dienoate	Induced myeloid leukemia cell differentiation protein Mcl-1	MCL1	Q07820
methyl icosa-11,14-dienoate	Proto-oncogene tyrosine-protein kinase MER	MERTK	Q12866
methyl icosa-11,14-dienoate	Thrombopoietin receptor	MPL	P40238
methyl icosa-11,14-dienoate	Gamma-secretase	NCSTN	Q92542
methyl icosa-11,14-dienoate	Neuropeptide Y receptor type 1	NPY1R	P25929
methyl icosa-11,14-dienoate	Neuropeptide Y receptor type 5	NPY5R	Q15761
methyl icosa-11,14-dienoate	LXR-alpha	NR1H3	Q13133
methyl icosa-11,14-dienoate	Phosphodiesterase 4D	PDE4D	Q08499
methyl icosa-11,14-dienoate	6-phosphofructo-2-kinase/fructose-2,6-bisphosphatase 3	PFKFB3	Q16875
methyl icosa-11,14-dienoate	Geranylgeranyl transferase type I	PGGT1B	P53609
methyl icosa-11,14-dienoate	Peroxisome proliferator-activated receptor delta	PPARD	Q03181
methyl icosa-11,14-dienoate	Gamma-secretase	PSEN1	P49768
methyl icosa-11,14-dienoate	Gamma-secretase	PSEN2	P49810
methyl icosa-11,14-dienoate	Gamma-secretase	PSENEN	Q9NZ42
methyl icosa-11,14-dienoate	Platelet activating factor receptor	PTAFR	P25105
methyl icosa-11,14-dienoate	Prostaglandin E synthase	PTGES	O14684
methyl icosa-11,14-dienoate	Prostanoid IP receptor	PTGIR	P43119
methyl icosa-11,14-dienoate	Cyclooxygenase-2	PTGS2	P35354
methyl icosa-11,14-dienoate	Protein-tyrosine phosphatase 1B	PTPN1	P18031
methyl icosa-11,14-dienoate	Receptor-type tyrosine-protein phosphatase F (LAR)	PTPRF	P10586
methyl icosa-11,14-dienoate	Serine/threonine-protein kinase RAF	RAF1	P04049
methyl icosa-11,14-dienoate	Rho-associated protein kinase 1	ROCK1	Q13464
methyl icosa-11,14-dienoate	Rho-associated protein kinase 2	ROCK2	O75116
methyl icosa-11,14-dienoate	Nuclear receptor ROR-gamma	RORC	P51449
methyl icosa-11,14-dienoate	Acyl-CoA desaturase	SCD	O00767
methyl icosa-11,14-dienoate	Sodium/glucose cotransporter 1	SLC5A1	P13866
methyl icosa-11,14-dienoate	Smoothened homolog	SMO	Q99835
methyl icosa-11,14-dienoate	Somatostatin receptor 4	SSTR4	P31391
methyl icosa-11,14-dienoate	Vanilloid receptor	TRPV1	Q8NER1
methyl icosa-11,14-dienoate	Peroxisome proliferator-activated receptor alpha	PPARA	Q07869
methyl icosa-11,14-dienoate	Peroxisome proliferator-activated receptor gamma	PPARG	P37231
methyl icosa-11,14-dienoate	Fatty acid binding protein muscle	FABP3	P05413
methyl icosa-11,14-dienoate	Fatty acid binding protein adipocyte	FABP4	P15090
methyl icosa-11,14-dienoate	Cyclooxygenase-1	PTGS1	P23219
methyl icosa-11,14-dienoate	Cannabinoid receptor 1 (by homology)	CNR1	P21554
oxyimperatorin	Adenosine A1 receptor	ADORA1	P30542
oxyimperatorin	Adenosine A2a receptor	ADORA2A	P29274
oxyimperatorin	Adenosine A2b receptor	ADORA2B	P29275
oxyimperatorin	Adenosine A3 receptor	ADORA3	P0DMS8
oxyimperatorin	Alkaline phosphatase, tissue-nonspecific isozyme	ALPL	P05186
oxyimperatorin	Amine oxidase, copper containing	AOC3	Q16853
oxyimperatorin	Gamma-secretase	APH1A	Q96BI3
oxyimperatorin	Gamma-secretase	APH1B	Q8WW43
oxyimperatorin	Bromodomain-containing protein 2	BRD2	P25440
oxyimperatorin	Bromodomain-containing protein 3	BRD3	Q15059
oxyimperatorin	Bromodomain-containing protein 4	BRD4	O60885
oxyimperatorin	Caspase-3	CASP3	P42574
oxyimperatorin	Caspase-7	CASP7	P55210
oxyimperatorin	Caspase-9	CASP9	P55211
oxyimperatorin	Cholecystokinin B receptor	CCKBR	P32239
oxyimperatorin	Cyclin-dependent kinase 1/cyclin B	CCNB1	P14635
oxyimperatorin	Cyclin-dependent kinase 1/cyclin B	CCNB2	O95067
oxyimperatorin	Cyclin-dependent kinase 1/cyclin B	CCNB3	O95067
oxyimperatorin	Cyclin-dependent kinase 2/cyclin E	CCNE1	P24864
oxyimperatorin	Cyclin-dependent kinase 2/cyclin E	CCNE2	O96020
oxyimperatorin	C-C chemokine receptor type 1	CCR1	P32246
oxyimperatorin	C-C chemokine receptor type 2	CCR2	P41597
oxyimperatorin	C-C chemokine receptor type 4	CCR4	P51679
oxyimperatorin	Lymphocyte differentiation antigen CD38 (by homology)	CD38	P28907
oxyimperatorin	CDC7/DBF4 (Cell division cycle 7-related protein kinase/Activator of S phase kinase)	CDC7	O00311
oxyimperatorin	Cyclin-dependent kinase 1/cyclin B	CDK1	P06493
oxyimperatorin	Cyclin-dependent kinase 2/cyclin E	CDK2	P24941
oxyimperatorin	Dual specificty protein kinase CLK1 (by homology)	CLK1	P49759
oxyimperatorin	Dual specificity protein kinase CLK3 (by homology)	CLK3	P49761
oxyimperatorin	Dual specificity protein kinase CLK4	CLK4	Q9HAZ1
oxyimperatorin	Chymase	CMA1	P23946
oxyimperatorin	Cathepsin (B and K)	CTSB	P07858
oxyimperatorin	Cathepsin D	CTSD	P07339
oxyimperatorin	Cathepsin L	CTSL	P07711
oxyimperatorin	Cathepsin S	CTSS	P25774
oxyimperatorin	Interleukin-8	CXCL8	P10145
oxyimperatorin	Cytochrome P450 17A1	CYP17A1	P05093
oxyimperatorin	Cytochrome P450 19A1	CYP19A1	P11511
oxyimperatorin	DNA (cytosine-5)-methyltransferase 3A	DNMT3A	Q9Y6K1
oxyimperatorin	Dopamine D4 receptor	DRD4	P21917
oxyimperatorin	dUTP pyrophosphatase	DUT	P33316
oxyimperatorin	Dual-specificity tyrosine-phosphorylation regulated kinase 1A (by homology)	DYRK1A	Q13627
oxyimperatorin	Dual-specificity tyrosine-phosphorylation regulated kinase 2	DYRK2	Q92630
oxyimperatorin	Endothelin receptor ET-A (by homology)	EDNRA	P25101
oxyimperatorin	Thrombin and coagulation factor X	F10	P00742
oxyimperatorin	Fibroblast growth factor receptor 1	FGFR1	P11362
oxyimperatorin	Vascular endothelial growth factor receptor 1	FLT1	P17948
oxyimperatorin	Tyrosine-protein kinase receptor FLT3	FLT3	P36888
oxyimperatorin	GABA receptor alpha-1 subunit	GABRA1	P14867
oxyimperatorin	GABA receptor alpha-5 subunit	GABRA5	P31644
oxyimperatorin	Metabotropic glutamate receptor 4	GRM4	Q14833
oxyimperatorin	Metabotropic glutamate receptor 5	GRM5	P41594
oxyimperatorin	Muscle glycogen synthase	GYS1	P13807
oxyimperatorin	Hydroxycarboxylic acid receptor 2	HCAR2	Q8TDS4
oxyimperatorin	Histamine H3 receptor	HRH3	Q9Y5N1
oxyimperatorin	Histamine H4 receptor	HRH4	Q9H3N8
oxyimperatorin	11-beta-hydroxysteroid dehydrogenase 1	HSD11B1	P28845
oxyimperatorin	Heat shock protein HSP 90-alpha (by homology)	HSP90AA1	P07900
oxyimperatorin	Serotonin 1b (5-HT1b) receptor (by homology)	HTR1B	P28222
oxyimperatorin	Inosine-5'-monophosphate dehydrogenase 2	IMPDH2	P12268
oxyimperatorin	Integrin alpha-4	ITGA4	P13612
oxyimperatorin	Integrin beta-7	ITGB7	P26010
oxyimperatorin	Tyrosine-protein kinase JAK1	JAK1	P23458
oxyimperatorin	Tyrosine-protein kinase JAK2	JAK2	O60674
oxyimperatorin	Tyrosine-protein kinase JAK3	JAK3	P52333
oxyimperatorin	Voltage-gated potassium channel subunit Kv1.3	KCNA3	P22001
oxyimperatorin	Leucine-rich repeat serine/threonine-protein kinase 2	LRRK2	Q5S007
oxyimperatorin	Monoamine oxidase A	MAOA	P21397
oxyimperatorin	Monoamine oxidase B	MAOB	P27338
oxyimperatorin	MAP kinase p38 alpha	MAPK14	Q16539
oxyimperatorin	Melanin-concentrating hormone receptor 1	MCHR1	Q99705
oxyimperatorin	Induced myeloid leukemia cell differentiation protein Mcl-1	MCL1	Q07820
oxyimperatorin	Methionine aminopeptidase 2	METAP2	P50579
oxyimperatorin	MAP kinase-interacting serine/threonine-protein kinase MNK1	MKNK1	Q9BUB5
oxyimperatorin	Serine/threonine-protein kinase mTOR	MTOR	P42345
oxyimperatorin	N-acylsphingosine-amidohydrolase	NAAA	Q02083
oxyimperatorin	Gamma-secretase	NCSTN	Q92542
oxyimperatorin	Nitric-oxide synthase, brain	NOS1	P29475
oxyimperatorin	Nitric oxide synthase, inducible	NOS2	P35228
oxyimperatorin	Quinone reductase 1	NQO1	P15559
oxyimperatorin	Quinone reductase 2	NQO2	P16083
oxyimperatorin	7,8-dihydro-8-oxoguanine triphosphatase	NUDT1	P36639
oxyimperatorin	Oxytocin receptor	OXTR	P30559
oxyimperatorin	Poly [ADP-ribose] polymerase-1	PARP1	P09874
oxyimperatorin	Phosphodiesterase 10A	PDE10A	Q9Y233
oxyimperatorin	Phosphodiesterase 5A	PDE5A	O76074
oxyimperatorin	Phosphodiesterase 8B	PDE8B	O95263
oxyimperatorin	fructose-2,6-bisphosphatase 3/4_UNCURATED	PFKFB3	Q16875
oxyimperatorin	fructose-2,6-bisphosphatase 3/4_UNCURATED	PFKFB4	Q16877
oxyimperatorin	PI3-kinase p110-alpha subunit	PIK3CA	P42336
oxyimperatorin	PI3-kinase p110-beta subunit	PIK3CB	P42338
oxyimperatorin	PI3-kinase p110-delta subunit	PIK3CD	O00329
oxyimperatorin	PI3-kinase p110-gamma subunit	PIK3CG	P48736
oxyimperatorin	Protein kinase C gamma	PRKCG	P05129
oxyimperatorin	DNA-dependent protein kinase	PRKDC	P78527
oxyimperatorin	Gamma-secretase	PSEN1	P49768
oxyimperatorin	Gamma-secretase	PSEN2	P49810
oxyimperatorin	Gamma-secretase	PSENEN	Q9NZ42
oxyimperatorin	Cyclooxygenase-2	PTGS2	P35354
oxyimperatorin	Protein tyrosine kinase 2 beta	PTK2B	Q14289
oxyimperatorin	Nuclear receptor ROR-gamma	RORC	P51449
oxyimperatorin	Ribosomal protein S6 kinase 1	RPS6KB1	P23443
oxyimperatorin	Sodium channel protein type IX alpha subunit	SCN9A	Q15858
oxyimperatorin	Sigma opioid receptor	SIGMAR1	Q99720
oxyimperatorin	Serine/threonine-protein kinase MST2	STK3	Q13188
oxyimperatorin	Trace amine-associated receptor 1	TAAR1	Q96RJ0
oxyimperatorin	Telomerase reverse transcriptase	TERT	O14746
oxyimperatorin	Toll-like receptor 4	TLR4	O00206
oxyimperatorin	Tankyrase-2	TNKS2	Q9H2K2
oxyimperatorin	Tyrosine-protein kinase TYK2	TYK2	P29597
oxyimperatorin	Protein Wnt-3a	WNT3A	P56704
oxyimperatorin	Beta-secretase 1	BACE1	P56817
phellopterin	Acetylcholinesterase	ACHE	P22303
phellopterin	Adenosine A2a receptor	ADORA2A	P29274
phellopterin	Adenosine A2b receptor	ADORA2B	P29275
phellopterin	Alkaline phosphatase, tissue-nonspecific isozyme	ALPL	P05186
phellopterin	Beta amyloid A4 protein	APP	P05067
phellopterin	Carbonic anhydrase I	CA1	P00915
phellopterin	Carbonic anhydrase II	CA2	P00918
phellopterin	Carbonic anhydrase IX	CA9	Q16790
phellopterin	Cholecystokinin B receptor	CCKBR	P32239
phellopterin	Cyclin-dependent kinase 1/cyclin B1	CCNB1	P14635
phellopterin	Cyclin-dependent kinase 4/cyclin D	CCND1	P24385
phellopterin	Cyclin-dependent kinase 4/cyclin D	CCND2	P30279
phellopterin	Cyclin-dependent kinase 4/cyclin D	CCND3	P30281
phellopterin	Cyclin-dependent kinase 2/cyclin E	CCNE1	P24864
phellopterin	Cyclin-dependent kinase 2/cyclin E	CCNE2	O96020
phellopterin	Lymphocyte differentiation antigen CD38	CD38	P28907
phellopterin	CDC7/DBF4 (Cell division cycle 7-related protein kinase/Activator of S phase kinase)	CDC7	O00311
phellopterin	Cyclin-dependent kinase 1/cyclin B1	CDK1	P06493
phellopterin	Cyclin-dependent kinase 2/cyclin E	CDK2	P24941
phellopterin	Cyclin-dependent kinase 4/cyclin D	CDK4	P11802
phellopterin	Dual specificity protein kinase CLK4	CLK4	Q9HAZ1
phellopterin	Corticotropin releasing factor receptor 1	CRHR1	P34998
phellopterin	Cytochrome P450 19A1	CYP19A1	P11511
phellopterin	Cytochrome P450 1A2	CYP1A2	P05177
phellopterin	DNA (cytosine-5)-methyltransferase 3A	DNMT3A	Q9Y6K1
phellopterin	Dopamine D4 receptor	DRD4	P21917
phellopterin	dUTP pyrophosphatase	DUT	P33316
phellopterin	Dual-specificity tyrosine-phosphorylation regulated kinase 1A	DYRK1A	Q13627
phellopterin	Endothelin receptor ET-A	EDNRA	P25101
phellopterin	Tyrosine-protein kinase receptor FLT3	FLT3	P36888
phellopterin	GABA-A receptor; alpha-3/beta-3/gamma-2	GABRA1	P14867
phellopterin	GABA-A receptor; alpha-2/beta-3/gamma-2	GABRA2	P47869
phellopterin	GABA-A receptor; alpha-1/beta-3/gamma-2	GABRA3	P34903
phellopterin	GABA-A receptor; alpha-1/beta-3/gamma-2	GABRA5	P31644
phellopterin	GABA-A receptor; alpha-1/beta-3/gamma-2	GABRB3	P28472
phellopterin	GABA-A receptor; alpha-5/beta-3/gamma-2	GABRG2	P18507
phellopterin	Muscle glycogen synthase	GYS1	P13807
phellopterin	Hydroxycarboxylic acid receptor 2	HCAR2	Q8TDS4
phellopterin	Histamine H3 receptor	HRH3	Q9Y5N1
phellopterin	Histamine H4 receptor	HRH4	Q9H3N8
phellopterin	Heat shock factor protein 1	HSF1	Q00613
phellopterin	Heat shock protein HSP 90-alpha (by homology)	HSP90AA1	P07900
phellopterin	Inosine-5'-monophosphate dehydrogenase 2	IMPDH2	P12268
phellopterin	Tyrosine-protein kinase JAK1	JAK1	P23458
phellopterin	Tyrosine-protein kinase JAK2	JAK2	O60674
phellopterin	Tyrosine-protein kinase JAK3	JAK3	P52333
phellopterin	Voltage-gated potassium channel subunit Kv1.3	KCNA3	P22001
phellopterin	Voltage-gated potassium channel subunit Kv1.5	KCNA5	P22460
phellopterin	HERG	KCNH2	Q12809
phellopterin	Monoamine oxidase A	MAOA	P21397
phellopterin	Monoamine oxidase B	MAOB	P27338
phellopterin	Dual specificity mitogen-activated protein kinase kinase 1	MAP2K1	Q02750
phellopterin	MAP kinase p38 alpha	MAPK14	Q16539
phellopterin	c-Jun N-terminal kinase 1	MAPK8	P45983
phellopterin	Melanin-concentrating hormone receptor 1	MCHR1	Q99705
phellopterin	Serine/threonine-protein kinase mTOR	MTOR	P42345
phellopterin	N-acylsphingosine-amidohydrolase	NAAA	Q02083
phellopterin	7,8-dihydro-8-oxoguanine triphosphatase	NUDT1	P36639
phellopterin	Poly [ADP-ribose] polymerase-1	PARP1	P09874
phellopterin	Phosphodiesterase 10A (by homology)	PDE10A	Q9Y233
phellopterin	Phosphodiesterase 2A	PDE2A	O00408
phellopterin	Phosphodiesterase 5A	PDE5A	O76074
phellopterin	Phosphodiesterase 8B	PDE8B	O95263
phellopterin	3-phosphoinositide dependent protein kinase-1	PDPK1	O15530
phellopterin	PI3-kinase p110-alpha subunit	PIK3CA	P42336
phellopterin	PI3-kinase p110-beta subunit	PIK3CB	P42338
phellopterin	PI3-kinase p110-delta subunit	PIK3CD	O00329
phellopterin	PI3-kinase p110-gamma subunit	PIK3CG	P48736
phellopterin	Serine/threonine-protein kinase PIM1	PIM1	P11309
phellopterin	LDL-associated phospholipase A2	PLA2G7	Q13093
phellopterin	DNA-dependent protein kinase	PRKDC	P78527
phellopterin	Prostanoid EP3 receptor	PTGER3	P43115
phellopterin	Prostaglandin E synthase	PTGES	O14684
phellopterin	Ribosomal protein S6 kinase 1	RPS6KB1	P23443
phellopterin	Sodium/hydrogen exchanger 1	SLC9A1	P19634
phellopterin	Steroid 5-alpha-reductase 1	SRD5A1	P18405
phellopterin	Trace amine-associated receptor 1 (by homology)	TAAR1	Q96RJ0
phellopterin	Tyrosine-protein kinase TYK2	TYK2	P29597
phellopterin	Beta-secretase 1	BACE1	P56817
prangenidin	Adrenergic receptor alpha-2	ADRA2C	P18825
prangenidin	Carbonic anhydrase IX	CA9	Q16790
prangenidin	Muscarinic acetylcholine receptor M2	CHRM2	P08172
prangenidin	Muscarinic acetylcholine receptor M3	CHRM3	P20309
prangenidin	Muscarinic acetylcholine receptor M4	CHRM4	P08173
prangenidin	Muscarinic acetylcholine receptor M5	CHRM5	P08912
prangenidin	Dopamine D2 receptor	DRD2	P14416
prangenidin	Dopamine D3 receptor	DRD3	P35462
prangenidin	Dopamine D4 receptor	DRD4	P21917
prangenidin	Endothelin receptor ET-A	EDNRA	P25101
prangenidin	Histone deacetylase 1	HDAC1	Q13547
prangenidin	Histone deacetylase 2	HDAC2	Q92769
prangenidin	Histone deacetylase 6	HDAC6	Q9UBN7
prangenidin	Histone deacetylase 8	HDAC8	Q9BY41
prangenidin	Heat shock protein HSP 90-beta	HSP90AB1	P08238
prangenidin	p53-binding protein Mdm-2	MDM2	Q00987
prangenidin	Matrix metalloproteinase 1	MMP1	P03956
prangenidin	Matrix metalloproteinase 2	MMP2	P08253
prangenidin	Matrix metalloproteinase 3	MMP3	P08254
prangenidin	Matrix metalloproteinase 9	MMP9	P14780
prangenidin	Kappa Opioid receptor	OPRK1	P41145
prangenidin	Mu opioid receptor	OPRM1	P35372
prangenidin	PI3-kinase p110-alpha subunit	PIK3CA	P42336
prangenidin	PI3-kinase p110-gamma subunit	PIK3CG	P48736
prangenidin	Ribosomal protein S6 kinase alpha 3	RPS6KA3	P51812
prangenidin	Sigma opioid receptor (by homology)	SIGMAR1	Q99720
prangenidin	Norepinephrine transporter	SLC6A2	P23975
prangenidin	Dopamine transporter	SLC6A3	Q01959
prangenidin	Serotonin transporter (by homology)	SLC6A4	P31645
prangenidin	Steroid 5-alpha-reductase 1	SRD5A1	P18405
prangenidin	Tankyrase-1	TNKS	O95271
prangenidin	Tankyrase-2	TNKS2	Q9H2K2
propyleneglycol monoleate	Aldo-keto reductase family 1 member C1	AKR1C1	Q04828
propyleneglycol monoleate	Aldo-keto reductase family 1 member C2	AKR1C2	P52895
propyleneglycol monoleate	ALK tyrosine kinase receptor	ALK	Q9UM73
propyleneglycol monoleate	Arachidonate 5-lipoxygenase	ALOX5	P09917
propyleneglycol monoleate	Beta amyloid A4 protein	APP	P05067
propyleneglycol monoleate	Serine/threonine-protein kinase Aurora-A	AURKA	O14965
propyleneglycol monoleate	Vasopressin V1a receptor	AVPR1A	P37288
propyleneglycol monoleate	Beta secretase 2	BACE2	Q9Y5Z0
propyleneglycol monoleate	Apoptosis regulator Bcl-X	BCL2L1	Q07817
propyleneglycol monoleate	C5a anaphylatoxin chemotactic receptor	C5AR1	P21730
propyleneglycol monoleate	Calpain 1	CAPN1	P07384
propyleneglycol monoleate	Calpain 2	CAPN2	P17655
propyleneglycol monoleate	Cholecystokinin B receptor (by homology)	CCKBR	P32239
propyleneglycol monoleate	Cyclin-dependent kinase 1/cyclin B1	CCNB1	P14635
propyleneglycol monoleate	Cyclin T1	CCNT1	O60563
propyleneglycol monoleate	Cyclin-dependent kinase 1	CDK1	P06493
propyleneglycol monoleate	Cyclin-dependent kinase 1/cyclin B1	CDK1	P06493
propyleneglycol monoleate	Cyclin-dependent kinase 2	CDK2	P24941
propyleneglycol monoleate	Carboxylesterase 2	CES2	O00748
propyleneglycol monoleate	Cannabinoid receptor 1	CNR1	P21554
propyleneglycol monoleate	Cannabinoid receptor 2	CNR2	P34972
propyleneglycol monoleate	Cathepsin (B and K)	CTSB	P07858
propyleneglycol monoleate	Cathepsin D	CTSD	P07339
propyleneglycol monoleate	Cathepsin L	CTSL	P07711
propyleneglycol monoleate	Cytochrome P450 17A1	CYP17A1	P05093
propyleneglycol monoleate	Cytochrome P450 19A1	CYP19A1	P11511
propyleneglycol monoleate	Dynamin-1	DNM1	Q05193
propyleneglycol monoleate	Thrombin and coagulation factor X	F10	P00742
propyleneglycol monoleate	Thrombin	F2	P00734
propyleneglycol monoleate	Fatty acid-binding protein, liver	FABP1	P07148
propyleneglycol monoleate	Fatty acid binding protein muscle	FABP3	P05413
propyleneglycol monoleate	Fatty acid binding protein adipocyte	FABP4	P15090
propyleneglycol monoleate	Fatty acid binding protein epidermal	FABP5	Q01469
propyleneglycol monoleate	Protein farnesyltransferase	FNTA	P49354
propyleneglycol monoleate	Protein farnesyltransferase	FNTB	P49356
propyleneglycol monoleate	GABA-A receptor; alpha-3/beta-3/gamma-2	GABRA1	P14867
propyleneglycol monoleate	GABA-A receptor; alpha-2/beta-3/gamma-2	GABRA2	P47869
propyleneglycol monoleate	GABA-A receptor; alpha-3/beta-3/gamma-2	GABRA3	P34903
propyleneglycol monoleate	GABA-A receptor; alpha-3/beta-3/gamma-2	GABRA5	P31644
propyleneglycol monoleate	GABA-A receptor; alpha-1/beta-3/gamma-2	GABRB3	P28472
propyleneglycol monoleate	GABA-A receptor; alpha-5/beta-3/gamma-2	GABRG2	P18507
propyleneglycol monoleate	Glucose-dependent insulinotropic receptor	GPR119	Q8TDV5
propyleneglycol monoleate	Metabotropic glutamate receptor 2	GRM2	Q14416
propyleneglycol monoleate	11-beta-hydroxysteroid dehydrogenase 1	HSD11B1	P28845
propyleneglycol monoleate	11-beta-hydroxysteroid dehydrogenase 2	HSD11B2	P80365
propyleneglycol monoleate	Estradiol 17-beta-dehydrogenase 2	HSD17B2	P37059
propyleneglycol monoleate	Insulin-like growth factor I receptor	IGF1R	P08069
propyleneglycol monoleate	Inhibitor of nuclear factor kappa B kinase beta subunit	IKBKB	O14920
propyleneglycol monoleate	Insulin receptor	INSR	P06213
propyleneglycol monoleate	Tyrosine-protein kinase ITK/TSK	ITK	Q08881
propyleneglycol monoleate	Lysophosphatidic acid receptor Edg-2	LPAR1	Q92633
propyleneglycol monoleate	Lysophosphatidic acid receptor Edg-4	LPAR2	Q9HBW0
propyleneglycol monoleate	Lysophosphatidic acid receptor Edg-7	LPAR3	Q9UBY5
propyleneglycol monoleate	Lysophosphatidic acid receptor 4	LPAR4	Q99677
propyleneglycol monoleate	Lysophosphatidic acid receptor 5	LPAR5	Q9H1C0
propyleneglycol monoleate	Lysophosphatidic acid receptor 6	LPAR6	P43657
propyleneglycol monoleate	MAP kinase ERK2	MAPK1	P28482
propyleneglycol monoleate	MAP kinase p38 alpha	MAPK14	Q16539
propyleneglycol monoleate	c-Jun N-terminal kinase 1	MAPK8	P45983
propyleneglycol monoleate	Microtubule-associated serine/threonine-protein kinase 3	MAST3	O60307
propyleneglycol monoleate	p53-binding protein Mdm-2	MDM2	Q00987
propyleneglycol monoleate	Protein Mdm4	MDM4	O15151
propyleneglycol monoleate	Hepatocyte growth factor receptor	MET	P08581
propyleneglycol monoleate	Melatonin receptor 1A	MTNR1A	P48039
propyleneglycol monoleate	Melatonin receptor 1B	MTNR1B	P49286
propyleneglycol monoleate	Neuropeptide Y receptor type 5 (by homology)	NPY5R	Q15761
propyleneglycol monoleate	LXR-alpha	NR1H3	Q13133
propyleneglycol monoleate	Glucocorticoid receptor	NR3C1	P04150
propyleneglycol monoleate	Purinergic receptor P2Y1	P2RY1	P47900
propyleneglycol monoleate	Phosphodiesterase 10A	PDE10A	Q9Y233
propyleneglycol monoleate	Phosphodiesterase 2A	PDE2A	O00408
propyleneglycol monoleate	Phosphodiesterase 4B	PDE4B	Q07343
propyleneglycol monoleate	Phosphodiesterase 5A	PDE5A	O76074
propyleneglycol monoleate	6-phosphofructo-2-kinase/fructose-2,6-bisphosphatase 3	PFKFB3	Q16875
propyleneglycol monoleate	Geranylgeranyl transferase type I beta subunit	PGGT1B	P53609
propyleneglycol monoleate	Progesterone receptor	PGR	P06401
propyleneglycol monoleate	PI3-kinase p110-beta subunit	PIK3CB	P42338
propyleneglycol monoleate	Peroxisome proliferator-activated receptor alpha	PPARA	Q07869
propyleneglycol monoleate	Prolyl endopeptidase	PREP	P48147
propyleneglycol monoleate	Protein kinase C mu	PRKD1	Q15139
propyleneglycol monoleate	Prostaglandin E synthase	PTGES	O14684
propyleneglycol monoleate	Protein-tyrosine phosphatase 1B	PTPN1	P18031
propyleneglycol monoleate	T-cell protein-tyrosine phosphatase	PTPN2	P17706
propyleneglycol monoleate	Sphingosine 1-phosphate receptor Edg-1	S1PR1	P21453
propyleneglycol monoleate	Sphingosine 1-phosphate receptor Edg-3	S1PR3	Q99500
propyleneglycol monoleate	Corticosteroid binding globulin	SERPINA6	P08185
propyleneglycol monoleate	Testis-specific androgen-binding protein	SHBG	P04278
propyleneglycol monoleate	Ileal bile acid transporter	SLC10A2	Q12908
propyleneglycol monoleate	Monocarboxylate transporter 1	SLC16A1	P53985
propyleneglycol monoleate	Norepinephrine transporter	SLC6A2	P23975
propyleneglycol monoleate	Dopamine transporter	SLC6A3	Q01959
propyleneglycol monoleate	Smoothened homolog	SMO	Q99835
propyleneglycol monoleate	Tyrosine-protein kinase SYK	SYK	P43405
propyleneglycol monoleate	Neurokinin 1 receptor	TACR1	P25103
propyleneglycol monoleate	Neurokinin 2 receptor	TACR2	P21452
propyleneglycol monoleate	Vanilloid receptor	TRPV1	Q8NER1
propyleneglycol monoleate	Vitamin D receptor	VDR	P11473
propyleneglycol monoleate	Androgen Receptor	AR	P10275
propyleneglycol monoleate	Protein kinase C delta	PRKCD	Q05655
propyleneglycol monoleate	Protein kinase C theta	PRKCQ	Q04759
propyleneglycol monoleate	Anandamide amidohydrolase	FAAH	O00519
propyleneglycol monoleate	HMG-CoA reductase (by homology)	HMGCR	P04035
propyleneglycol monoleate	Cyclooxygenase-2	PTGS2	P35354
propyleneglycol monoleate	Protein kinase C alpha	PRKCA	P17252
sen-byakangelicol	P-glycoprotein 1	ABCB1	P08183
sen-byakangelicol	Tyrosine-protein kinase ABL	ABL1	P00519
sen-byakangelicol	Tyrosine-protein kinase ABL2	ABL2	P42684
sen-byakangelicol	Adenosine A1 receptor	ADORA1	P30542
sen-byakangelicol	Adenosine A2a receptor	ADORA2A	P29274
sen-byakangelicol	Adenosine A2b receptor	ADORA2B	P29275
sen-byakangelicol	Adenosine A3 receptor	ADORA3	P0DMS8
sen-byakangelicol	Tyrosine-protein kinase BLK	BLK	P51451
sen-byakangelicol	Carbonic anhydrase IX	CA9	Q16790
sen-byakangelicol	Caspase-3	CASP3	P42574
sen-byakangelicol	Cholecystokinin B receptor	CCKBR	P32239
sen-byakangelicol	Cyclin-dependent kinase 4/cyclin D	CCND1	P24385
sen-byakangelicol	Cyclin-dependent kinase 4/cyclin D	CCND2	P30279
sen-byakangelicol	Cyclin-dependent kinase 4/cyclin D	CCND3	P30281
sen-byakangelicol	CDK9/cyclin T1	CCNT1	O60563
sen-byakangelicol	Dual specificity phosphatase Cdc25A	CDC25A	P30304
sen-byakangelicol	Dual specificity phosphatase Cdc25B	CDC25B	P30305
sen-byakangelicol	Dual specificity phosphatase Cdc25C	CDC25C	P30307
sen-byakangelicol	CDC7/DBF4 (Cell division cycle 7-related protein kinase/Activator of S phase kinase)	CDC7	O00311
sen-byakangelicol	Cyclin-dependent kinase 4/cyclin D	CDK4	P11802
sen-byakangelicol	Cyclin-dependent kinase 7	CDK7	P50613
sen-byakangelicol	CDK9/cyclin T1	CDK9	P50750
sen-byakangelicol	Serine/threonine-protein kinase Chk1	CHEK1	O14757
sen-byakangelicol	Serine/threonine-protein kinase Chk2	CHEK2	O96017
sen-byakangelicol	Corticotropin releasing factor receptor 1	CRHR1	P34998
sen-byakangelicol	Casein kinase I delta	CSNK1D	P48730
sen-byakangelicol	Death-associated protein kinase 3	DAPK3	O43293
sen-byakangelicol	N(G),N(G)-dimethylarginine dimethylaminohydrolase 1	DDAH1	O94760
sen-byakangelicol	Dual specificity protein phosphatase 3	DUSP3	P51452
sen-byakangelicol	Ephrin type-A receptor 5	EPHA5	P54756
sen-byakangelicol	Ephrin type-A receptor 6	EPHA6	Q9UF33
sen-byakangelicol	Ephrin type-A receptor 8	EPHA8	P29322
sen-byakangelicol	Receptor protein-tyrosine kinase erbB-4	ERBB4	Q15303
sen-byakangelicol	Fructose-1,6-bisphosphatase	FBP1	P09467
sen-byakangelicol	Fibroblast growth factor receptor 1	FGFR1	P11362
sen-byakangelicol	Vascular endothelial growth factor receptor 1	FLT1	P17948
sen-byakangelicol	Tyrosine-protein kinase receptor FLT3	FLT3	P36888
sen-byakangelicol	Tyrosine-protein kinase FRK	FRK	P42685
sen-byakangelicol	GABA receptor alpha-5 subunit	GABRA5	P31644
sen-byakangelicol	Serine/threonine-protein kinase GAK	GAK	O14976
sen-byakangelicol	Ghrelin receptor	GHSR	Q92847
sen-byakangelicol	Metabotropic glutamate receptor 5	GRM5	P41594
sen-byakangelicol	Tyrosine-protein kinase HCK	HCK	P08631
sen-byakangelicol	Homeodomain-interacting protein kinase 4	HIPK4	Q8NE63
sen-byakangelicol	Histamine H3 receptor	HRH3	Q9Y5N1
sen-byakangelicol	Interleukin-1 receptor-associated kinase 1	IRAK1	P51617
sen-byakangelicol	Interleukin-1 receptor-associated kinase 4	IRAK4	Q9NWZ3
sen-byakangelicol	Tyrosine-protein kinase JAK2	JAK2	O60674
sen-byakangelicol	Tyrosine-protein kinase JAK3	JAK3	P52333
sen-byakangelicol	Voltage-gated potassium channel subunit Kv1.3	KCNA3	P22001
sen-byakangelicol	Voltage-gated potassium channel subunit Kv1.5	KCNA5	P22460
sen-byakangelicol	Stem cell growth factor receptor	KIT	P10721
sen-byakangelicol	N-lysine methyltransferase SETD8	KMT5A	Q9NQR1
sen-byakangelicol	Endothelial lipase	LIPG	Q9Y5X9
sen-byakangelicol	Lipoprotein lipase (by homology)	LPL	P06858
sen-byakangelicol	Leucine-rich repeat serine/threonine-protein kinase 2	LRRK2	Q5S007
sen-byakangelicol	Leukotriene A4 hydrolase	LTA4H	P09960
sen-byakangelicol	Monoamine oxidase A	MAOA	P21397
sen-byakangelicol	MAP kinase ERK2	MAPK1	P28482
sen-byakangelicol	c-Jun N-terminal kinase 3	MAPK10	P53779
sen-byakangelicol	MAP kinase p38 alpha	MAPK14	Q16539
sen-byakangelicol	c-Jun N-terminal kinase 2	MAPK9	P45984
sen-byakangelicol	MAP kinase-interacting serine/threonine-protein kinase MNK1	MKNK1	Q9BUB5
sen-byakangelicol	MAP kinase signal-integrating kinase 2	MKNK2	Q9HBH9
sen-byakangelicol	myosin light chain kinase 2	MYLK2	Q9H1R3
sen-byakangelicol	Troponin, cardiac muscle	NNI3	P45379
sen-byakangelicol	Nerve growth factor receptor Trk-A	NTRK1	P04629
sen-byakangelicol	Purinergic receptor P2Y12	P2RY12	Q9H244
sen-byakangelicol	Hypoxia-inducible factor prolyl 4-hydroxylase	P4HTM	Q9NXG6
sen-byakangelicol	Phosphodiesterase 10A	PDE10A	Q9Y233
sen-byakangelicol	Phosphodiesterase 3	PDE3A	Q14432
sen-byakangelicol	Phosphodiesterase 3B	PDE3B	Q13370
sen-byakangelicol	Phosphorylase kinase gamma subunit 1	PHKG1	Q16816
sen-byakangelicol	Phosphorylase kinase gamma subunit 2	PHKG2	P15735
sen-byakangelicol	PI4-kinase alpha subunit	PI4KA	P42356
sen-byakangelicol	PI3-kinase p110-alpha subunit	PIK3CA	P42336
sen-byakangelicol	PI3-kinase p110-beta subunit	PIK3CB	P42338
sen-byakangelicol	PI3-kinase p110-delta subunit	PIK3CD	O00329
sen-byakangelicol	PI3-kinase p110-gamma subunit	PIK3CG	P48736
sen-byakangelicol	Serine/threonine-protein kinase PIM1	PIM1	P11309
sen-byakangelicol	Phosphatidylinositol-5-phosphate 4-kinase type-2 gamma	PIP4K2C	Q8TBX8
sen-byakangelicol	Plectin	PLEC	Q15149
sen-byakangelicol	Protein kinase C mu	PRKD1	Q15139
sen-byakangelicol	DNA-dependent protein kinase	PRKDC	P78527
sen-byakangelicol	Kinesin-1 heavy chain/ Tyrosine-protein kinase receptor RET	RET	P07949
sen-byakangelicol	Ribosomal protein S6 kinase alpha 4	RPS6KA4	O75676
sen-byakangelicol	Serine/threonine-protein kinase SBK1	SBK1	Q52WX2
sen-byakangelicol	Sodium channel protein type X alpha subunit	SCN10A	Q9Y5Y9
sen-byakangelicol	Sodium channel protein type II alpha subunit	SCN2A	Q99250
sen-byakangelicol	Sigma opioid receptor	SIGMAR1	Q99720
sen-byakangelicol	NAD-dependent deacetylase sirtuin 2	SIRT2	Q8IXJ6
sen-byakangelicol	Serine/threonine-protein kinase 2	SLK	Q9H2G2
sen-byakangelicol	Serine/threonine-protein kinase 10	STK10	O94804
sen-byakangelicol	Serine/threonine-protein kinase 17A	STK17A	Q9UEE5
sen-byakangelicol	Serine/threonine-protein kinase 17B	STK17B	O94768
sen-byakangelicol	Serine/threonine-protein kinase 36	STK36	Q9NRP7
sen-byakangelicol	Tyrosine-protein kinase SYK	SYK	P43405
sen-byakangelicol	TRAF2- and NCK-interacting kinase	TNIK	Q9UKE5
sen-byakangelicol	Tankyrase-2	TNKS2	Q9H2K2
sen-byakangelicol	Troponin, cardiac muscle	TNNC1	P63316
sen-byakangelicol	Troponin, cardiac muscle	TNNT2	P45379
sen-byakangelicol	Transient receptor potential cation channel subfamily A member 1	TRPA1	O75762
sen-byakangelicol	Tyrosine-protein kinase TXK	TXK	P42681
sen-byakangelicol	Protein Wnt-3a	WNT3A	P56704
sen-byakangelicol	Inhibitor of apoptosis protein 3	XIAP	P98170
sen-byakangelicol	Beta-secretase 1	BACE1	P56817
stigmasterol	Acetylcholinesterase	ACHE	P22303
stigmasterol	Butyrylcholinesterase	BCHE	P06276
stigmasterol	Muscarinic acetylcholine receptor M2	CHRM2	P08172
stigmasterol	Anti-estrogen binding site (AEBS) (by homology)	DHCR7	Q9UBM7
stigmasterol	Squalene synthetase (by homology)	FDFT1	P37268
stigmasterol	Glycine receptor subunit alpha-1	GLRA1	P23415
stigmasterol	11-beta-hydroxysteroid dehydrogenase 1	HSD11B1	P28845
stigmasterol	Nitric oxide synthase, inducible (by homology)	NOS2	P35228
stigmasterol	LXR-beta	NR1H2	P55055
stigmasterol	Nuclear receptor subfamily 1 group I member 3 (by homology)	NR1I3	Q14994
stigmasterol	DNA polymerase beta (by homology)	POLB	P06746
stigmasterol	Peroxisome proliferator-activated receptor alpha	PPARA	Q07869
stigmasterol	Peroxisome proliferator-activated receptor delta	PPARD	Q03181
stigmasterol	Peroxisome proliferator-activated receptor gamma	PPARG	P37231
stigmasterol	Prostanoid EP1 receptor (by homology)	PTGER1	P34995
stigmasterol	Prostanoid EP2 receptor (by homology)	PTGER2	P43116
stigmasterol	Prostaglandin E synthase	PTGES	O14684
stigmasterol	T-cell protein-tyrosine phosphatase	PTPN2	P17706
stigmasterol	Protein-tyrosine phosphatase 1C	PTPN6	P29350
stigmasterol	Norepinephrine transporter	SLC6A2	P23975
stigmasterol	Serotonin transporter	SLC6A4	P31645
stigmasterol	Squalene monooxygenase	SQLE	Q14534
stigmasterol	Thromboxane-A synthase	TBXAS1	P24557
stigmasterol	UDP-glucuronosyltransferase 2B7	UGT2B7	P16662
stigmasterol	Vitamin D receptor	VDR	P11473
stigmasterol	Glucose-6-phosphate 1-dehydrogenase	G6PD	P11413
stigmasterol	Corticosteroid binding globulin	SERPINA6	P08185
stigmasterol	Cytochrome P450 2C19	CYP2C19	P33261
stigmasterol	Protein-tyrosine phosphatase 1B	PTPN1	P18031
stigmasterol	Cytochrome P450 17A1	CYP17A1	P05093
stigmasterol	Cytochrome P450 51 (by homology)	CYP51A1	Q16850
stigmasterol	Nuclear receptor ROR-alpha	RORA	P35398
stigmasterol	Androgen Receptor	AR	P10275
stigmasterol	Cytochrome P450 19A1	CYP19A1	P11511
stigmasterol	HMG-CoA reductase	HMGCR	P04035
stigmasterol	Sterol regulatory element-binding protein 2	SREBF2	Q12772
stigmasterol	Estrogen receptor alpha	ESR1	P03372
stigmasterol	Estrogen receptor beta	ESR2	Q92731
stigmasterol	Testis-specific androgen-binding protein	SHBG	P04278
stigmasterol	Nuclear receptor ROR-gamma	RORC	P51449
stigmasterol	LXR-alpha	NR1H3	Q13133
stigmasterol	Niemann-Pick C1-like protein 1	NPC1L1	Q9UHC9
supraene	Cannabinoid receptor 2	CNR2	P34972
supraene	Dynamin-1	DNM1	Q05193
supraene	Peroxisome proliferator-activated receptor alpha	PPARA	Q07869
supraene	Squalene monooxygenase	SQLE	Q14534
zinc3860434	Tyrosine-protein kinase ABL	ABL1	P00519
zinc3860434	Angiotensin-converting enzyme (by homology)	ACE	P12821
zinc3860434	ADAM17	ADAM17	P78536
zinc3860434	Adenosine A1 receptor (by homology)	ADORA1	P30542
zinc3860434	Adenosine A2a receptor (by homology)	ADORA2A	P29274
zinc3860434	Adenosine A2b receptor	ADORA2B	P29275
zinc3860434	Type-1 angiotensin II receptor (by homology)	AGTR1	P30556
zinc3860434	5-lipoxygenase activating protein	ALOX5AP	P20292
zinc3860434	Beta amyloid A4 protein	APP	P05067
zinc3860434	Androgen Receptor	AR	P10275
zinc3860434	Vasopressin V1a receptor	AVPR1A	P37288
zinc3860434	Vasopressin V2 receptor	AVPR2	P30518
zinc3860434	Apoptosis regulator Bcl-2	BCL2	P10415
zinc3860434	Apoptosis regulator Bcl-X	BCL2L1	Q07817
zinc3860434	Cyclin-dependent kinase 1/cyclin B1	CCNB1	P14635
zinc3860434	Cyclin-dependent kinase 4/cyclin D1	CCND1	P24385
zinc3860434	Cyclin-dependent kinase 4/cyclin D	CCND2	P30279
zinc3860434	Cyclin-dependent kinase 4/cyclin D	CCND3	P30281
zinc3860434	Cyclin-dependent kinase 2/cyclin E1	CCNE1	P24864
zinc3860434	C-C chemokine receptor type 1	CCR1	P32246
zinc3860434	Cyclin-dependent kinase 1/cyclin B1	CDK1	P06493
zinc3860434	Cyclin-dependent kinase 2/cyclin E1	CDK2	P24941
zinc3860434	Cyclin-dependent kinase 4/cyclin D1	CDK4	P11802
zinc3860434	Chymase	CMA1	P23946
zinc3860434	Carboxypeptidase B	CPB1	P15086
zinc3860434	Corticotropin releasing factor receptor 1	CRHR1	P34998
zinc3860434	Beta-chymotrypsin	CTRB1	P17538
zinc3860434	Cathepsin (B and K)	CTSB	P07858
zinc3860434	Cathepsin K	CTSK	P43235
zinc3860434	Cathepsin L	CTSL	P07711
zinc3860434	Cathepsin S	CTSS	P25774
zinc3860434	Cytochrome P450 24A1	CYP24A1	Q07973
zinc3860434	Cytochrome P450 26A1	CYP26A1	O43174
zinc3860434	25-hydroxyvitamin D-1 alpha hydroxylase, mitochondrial (by homology)	CYP27B1	O15528
zinc3860434	Epidermal growth factor receptor erbB1	EGFR	P00533
zinc3860434	Leukocyte elastase	ELANE	P08246
zinc3860434	Proteinase-activated receptor 1	F2R	P25116
zinc3860434	Anandamide amidohydrolase	FAAH	O00519
zinc3860434	FK506-binding protein 1A	FKBP1A	P62942
zinc3860434	Vascular endothelial growth factor receptor 1	FLT1	P17948
zinc3860434	Protein farnesyltransferase	FNTA	P49354
zinc3860434	Geranylgeranyl transferase type I	FNTA	P49354
zinc3860434	Protein farnesyltransferase	FNTB	P49356
zinc3860434	GABA-A receptor; alpha-2/beta-3/gamma-2	GABRA1	P14867
zinc3860434	GABA-A receptor; alpha-2/beta-3/gamma-2	GABRA2	P47869
zinc3860434	GABA-A receptor; alpha-2/beta-3/gamma-2	GABRA3	P34903
zinc3860434	GABA-A receptor; alpha-2/beta-3/gamma-2	GABRA5	P31644
zinc3860434	GABA-A receptor; alpha-1/beta-3/gamma-2	GABRB3	P28472
zinc3860434	GABA-A receptor; alpha-5/beta-3/gamma-2	GABRG2	P18507
zinc3860434	G-protein coupled bile acid receptor 1	GPBAR1	Q8TDU6
zinc3860434	N-arachidonyl glycine receptor	GPR18	Q14330
zinc3860434	G-protein coupled receptor 55	GPR55	Q9Y2T6
zinc3860434	Metabotropic glutamate receptor 2	GRM2	Q14416
zinc3860434	Metabotropic glutamate receptor 5	GRM5	P41594
zinc3860434	Glycogen synthase kinase-3 beta	GSK3B	P49841
zinc3860434	Orexin receptor 1	HCRTR1	O43613
zinc3860434	Orexin receptor 2	HCRTR2	O43614
zinc3860434	Histone deacetylase 1	HDAC1	Q13547
zinc3860434	Histone deacetylase 2	HDAC2	Q92769
zinc3860434	Estradiol 17-beta-dehydrogenase 2	HSD17B2	P37059
zinc3860434	Serotonin 7 (5-HT7) receptor	HTR7	P34969
zinc3860434	Tyrosine-protein kinase JAK2	JAK2	O60674
zinc3860434	Tyrosine-protein kinase JAK3	JAK3	P52333
zinc3860434	Potassium channel subfamily K member 2 (by homology)	KCNK2	O95069
zinc3860434	Potassium channel subfamily K member 3	KCNK3	O14649
zinc3860434	Potassium channel subfamily K member 9	KCNK9	Q9NPC2
zinc3860434	MAP kinase p38 beta	MAPK11	Q15759
zinc3860434	MAP kinase p38 alpha	MAPK14	Q16539
zinc3860434	Microtubule-associated protein tau	MAPT	P10636
zinc3860434	Induced myeloid leukemia cell differentiation protein Mcl-1	MCL1	Q07820
zinc3860434	p53-binding protein Mdm-2	MDM2	Q00987
zinc3860434	Protein Mdm4	MDM4	O15151
zinc3860434	Matrix metalloproteinase 13	MMP13	P45452
zinc3860434	Matrix metalloproteinase 2	MMP2	P08253
zinc3860434	Matrix metalloproteinase 8	MMP8	P22894
zinc3860434	Melatonin receptor 1A	MTNR1A	P48039
zinc3860434	Melatonin receptor 1B	MTNR1B	P49286
zinc3860434	Glucocorticoid receptor	NR3C1	P04150
zinc3860434	Oxytocin receptor (by homology)	OXTR	P30559
zinc3860434	P2X purinoceptor 7	P2RX7	Q99572
zinc3860434	Phosphodiesterase 10A	PDE10A	Q9Y233
zinc3860434	Phosphodiesterase 4A	PDE4A	P27815
zinc3860434	Phosphodiesterase 4B	PDE4B	Q07343
zinc3860434	Phosphodiesterase 4C	PDE4C	Q08493
zinc3860434	Phosphodiesterase 5A	PDE5A	O76074
zinc3860434	Phosphodiesterase 9A	PDE9A	O76083
zinc3860434	Platelet-derived growth factor receptor beta	PDGFRB	P09619
zinc3860434	Geranylgeranyl transferase type I	PGGT1B	P53609
zinc3860434	Serine/threonine-protein kinase PLK1	PLK1	P53350
zinc3860434	Serine/threonine-protein kinase PLK2	PLK2	Q9NYY3
zinc3860434	Prolyl endopeptidase	PREP	P48147
zinc3860434	Protein kinase C alpha	PRKCA	P17252
zinc3860434	Protein kinase C delta	PRKCD	Q05655
zinc3860434	G protein-coupled receptor 44	PTGDR2	Q9Y5Y4
zinc3860434	Cyclooxygenase-2	PTGS2	P35354
zinc3860434	Protein-tyrosine phosphatase 1B	PTPN1	P18031
zinc3860434	T-cell protein-tyrosine phosphatase	PTPN2	P17706
zinc3860434	Nuclear receptor ROR-gamma	RORC	P51449
zinc3860434	SUMO-activating enzyme	SAE1	Q9UBE0
zinc3860434	Scavenger receptor class B member 1	SCARB1	Q8WTV0
zinc3860434	Glycine transporter 1 (by homology)	SLC6A9	P48067
zinc3860434	Smoothened homolog	SMO	Q99835
zinc3860434	Neurokinin 3 receptor	TACR3	P29371
zinc3860434	Telomerase reverse transcriptase	TERT	O14746
zinc3860434	Tankyrase-2	TNKS2	Q9H2K2
zinc3860434	Transient receptor potential cation channel subfamily V member 4	TRPV4	Q9HBA0
zinc3860434	Translocator protein (by homology)	TSPO	P30536
zinc3860434	SUMO-activating enzyme	UBA2	Q9UBT2
zinc3860434	Transitional endoplasmic reticulum ATPase	VCP	P55072

## Sheet: Targets of L.chuanxiong
compound	protein name	gene name	uniprot
daucosterol	Low molecular weight phosphotyrosine protein phosphatase	ACP1	P24666
daucosterol	Gamma-secretase	APH1A	Q96BI3
daucosterol	Gamma-secretase	APH1B	Q8WW43
daucosterol	Apoptosis regulator Bcl-X	BCL2L1	Q07817
daucosterol	Dual specificity phosphatase Cdc25B (by homology)	CDC25B	P30305
daucosterol	Dopamine D4 receptor	DRD4	P21917
daucosterol	11-beta-hydroxysteroid dehydrogenase 2	HSD11B2	P80365
daucosterol	Gamma-secretase	NCSTN	Q92542
daucosterol	6-phosphofructo-2-kinase/fructose-2,6-bisphosphatase 3	PFKFB3	Q16875
daucosterol	Protein phosphatase 2C beta	PPM1B	O75688
daucosterol	Serine/threonine protein phosphatase PP1-gamma catalytic subunit	PPP1CC	P36873
daucosterol	Serine/threonine protein phosphatase 2A, catalytic subunit, alpha isoform	PPP2CA	P67775
daucosterol	Serine/threonine protein phosphatase 2A, 56 kDa regulatory subunit, alpha isoform	PPP2R5A	Q15172
daucosterol	Gamma-secretase	PSEN1	P49768
daucosterol	Gamma-secretase	PSEN2	P49810
daucosterol	Gamma-secretase	PSENEN	Q9NZ42
daucosterol	Platelet activating factor receptor	PTAFR	P25105
daucosterol	Protein-tyrosine phosphatase 1B	PTPN1	P18031
daucosterol	T-cell protein-tyrosine phosphatase	PTPN2	P17706
daucosterol	Plasma retinol-binding protein	RBP4	P02753
daucosterol	Sphingosine 1-phosphate receptor Edg-1	S1PR1	P21453
daucosterol	Sphingosine 1-phosphate receptor Edg-3	S1PR3	Q99500
daucosterol	Signal transducer and activator of transcription 3	STAT3	P40763
daucosterol	Interleukin-2	IL2	P60568
ferulic acid	P-glycoprotein 1	ABCB1	P08183
ferulic acid	Adenosine A1 receptor	ADORA1	P30542
ferulic acid	Adenosine A2a receptor	ADORA2A	P29274
ferulic acid	Adenosine A2b receptor	ADORA2B	P29275
ferulic acid	Aryl hydrocarbon receptor	AHR	P35869
ferulic acid	Aldo-keto reductase family 1 member B10	AKR1B10	O60218
ferulic acid	Arachidonate 15-lipoxygenase	ALOX15	P16050
ferulic acid	AMP deaminase 3	AMPD3	Q01432
ferulic acid	Beta-secretase 1	BACE1	P56817
ferulic acid	Cyclin-dependent kinase 4/cyclin D1	CCND1	P24385
ferulic acid	Cyclin-dependent kinase 4/cyclin D1	CDK4	P11802
ferulic acid	Carboxypeptidase A1	CPA1	P15085
ferulic acid	Cytochrome P450 1A1	CYP1A1	P04798
ferulic acid	Cytochrome P450 1A2	CYP1A2	P05177
ferulic acid	Cytochrome P450 1B1	CYP1B1	Q16678
ferulic acid	Epidermal growth factor receptor erbB1	EGFR	P00533
ferulic acid	Coagulation factor VII/tissue factor	F3	P13726
ferulic acid	Fructose-1,6-bisphosphatase	FBP1	P09467
ferulic acid	Tyrosine-protein kinase FYN	FYN	P06241
ferulic acid	Glyoxalase I	GLO1	Q04760
ferulic acid	Lysine-specific demethylase 4C	KDM4C	Q9H3R0
ferulic acid	Tyrosine-protein kinase LCK	LCK	P06239
ferulic acid	Hepatocyte growth factor receptor	MET	P08581
ferulic acid	Nitric oxide synthase, inducible	NOS2	P35228
ferulic acid	Quinone reductase 2	NQO2	P16083
ferulic acid	Poly [ADP-ribose] polymerase-1	PARP1	P09874
ferulic acid	Protein kinase C epsilon	PRKCE	Q02156
ferulic acid	Cyclooxygenase-1	PTGS1	P23219
ferulic acid	Cyclooxygenase-2	PTGS2	P35354
ferulic acid	Nuclear factor NF-kappa-B p65 subunit	RELA	Q04206
ferulic acid	Monocarboxylate transporter 1 (by homology)	SLC16A1	P53985
ferulic acid	Toll-like receptor (TLR7/TLR9)	TLR9	Q9NR96
ferulic acid	DNA topoisomerase II alpha	TOP2A	P11388
ferulic acid	Transthyretin	TTR	P02766
ferulic acid	Tubulin beta-1 chain	TUBB1	Q9H4B7
ferulic acid	Tubulin beta-3 chain	TUBB3	Q13509
ferulic acid	Carbonic anhydrase IV	CA4	P22748
ferulic acid	Estrogen receptor beta	ESR2	Q92731
ferulic acid	11-beta-hydroxysteroid dehydrogenase 1	HSD11B1	P28845
ferulic acid	Nuclear factor erythroid 2-related factor 2	NFE2L2	Q16236
ferulic acid	Signal transducer and activator of transcription 3	STAT3	P40763
ferulic acid	Toll-like receptor 4 (by homology)	TLR4	O00206
ferulic acid	Beta amyloid A4 protein	APP	P05067
ferulic acid	Aldose reductase	AKR1B1	P15121
ferulic acid	Carbonic anhydrase XIII (by homology)	CA13	Q8N1Q1
ferulic acid	Carbonic anhydrase III	CA3	P07451
ferulic acid	Arachidonate 5-lipoxygenase	ALOX5	P09917
ferulic acid	Monoamine oxidase B	MAOB	P27338
ferulic acid	Matrix metalloproteinase 1	MMP1	P03956
ferulic acid	Matrix metalloproteinase 2	MMP2	P08253
ferulic acid	Matrix metalloproteinase 9	MMP9	P14780
ferulic acid	Protein-tyrosine phosphatase 1B	PTPN1	P18031
ferulic acid	Carbonic anhydrase VB	CA5B	Q9Y2D0
ferulic acid	Carbonic anhydrase I	CA1	P00915
ferulic acid	Carbonic anhydrase XII	CA12	O43570
ferulic acid	Carbonic anhydrase XIV	CA14	Q9ULX7
ferulic acid	Carbonic anhydrase II	CA2	P00918
ferulic acid	Carbonic anhydrase VA	CA5A	P35218
ferulic acid	Carbonic anhydrase VI	CA6	P23280
ferulic acid	Carbonic anhydrase VII	CA7	P43166
ferulic acid	Carbonic anhydrase IX	CA9	Q16790
folic acid	Acetylcholinesterase	ACHE	P22303
folic acid	Carbonic anhydrase I	CA1	P00915
folic acid	Carbonic anhydrase XII	CA12	O43570
folic acid	Carbonic anhydrase XIV	CA14	Q9ULX7
folic acid	Carbonic anhydrase II	CA2	P00918
folic acid	Carbonic anhydrase IX	CA9	Q16790
folic acid	Dihydrofolate reductase	DHFR	P00374
folic acid	Leukocyte elastase	ELANE	P08246
folic acid	Glutamate carboxypeptidase II	FOLH1	Q04609
folic acid	Folate receptor alpha	FOLR1	P15328
folic acid	Folate receptor beta	FOLR2	P14207
folic acid	Folylpoly-gamma-glutamate synthetase	FPGS	Q05932
folic acid	GAR transformylase	GART	P22102
folic acid	HMG-CoA reductase (by homology)	HMGCR	P04035
folic acid	Neprilysin	MME	P08473
folic acid	Matrix metalloproteinase 12	MMP12	P39900
folic acid	G protein-coupled receptor 44	PTGDR2	Q9Y5Y4
folic acid	Folate transporter 1	SLC19A1	P41440
folic acid	Proton-coupled folate transporter	SLC46A1	Q96NT5
folic acid	DNA topoisomerase I	TOP1	P11387
folic acid	Thymidylate synthase	TYMS	P04818
ligustilide	Alpha-1a adrenergic receptor	ADRA1A	P35348
ligustilide	Alpha-1d adrenergic receptor	ADRA1D	P25100
ligustilide	Alpha-2a adrenergic receptor	ADRA2A	P08913
ligustilide	Alpha-2b adrenergic receptor	ADRA2B	P18089
ligustilide	Adrenergic receptor alpha-2	ADRA2C	P18825
ligustilide	Aldehyde dehydrogenase	ALDH2	P05091
ligustilide	Carbonic anhydrase I	CA1	P00915
ligustilide	Carbonic anhydrase II	CA2	P00918
ligustilide	C-C chemokine receptor type 1	CCR1	P32246
ligustilide	C-C chemokine receptor type 5	CCR5	P51681
ligustilide	C-C chemokine receptor type 8	CCR8	P51685
ligustilide	Cholesterol esterase	CEL	P19835
ligustilide	Muscarinic acetylcholine receptor M1 (by homology)	CHRM1	P11229
ligustilide	Muscarinic acetylcholine receptor M2	CHRM2	P08172
ligustilide	Muscarinic acetylcholine receptor M3	CHRM3	P20309
ligustilide	Muscarinic acetylcholine receptor M4	CHRM4	P08173
ligustilide	Muscarinic acetylcholine receptor M5	CHRM5	P08912
ligustilide	CREB-binding protein/p53	CREBBP	Q92793
ligustilide	Beta-chymotrypsin	CTRB1	P17538
ligustilide	Chymotrypsin C	CTRC	Q99895
ligustilide	Cathepsin (B and K)	CTSB	P07858
ligustilide	Cathepsin (H and K)	CTSH	P09668
ligustilide	Cathepsin K	CTSK	P43235
ligustilide	Cathepsin L	CTSL	P07711
ligustilide	Cytochrome P450 11B1	CYP11B1	P15538
ligustilide	Cytochrome P450 11B2	CYP11B2	P19099
ligustilide	Cytochrome P450 1A2	CYP1A2	P05177
ligustilide	Cytochrome P450 2A6	CYP2A6	P11509
ligustilide	Leukocyte elastase	ELANE	P08246
ligustilide	Epoxide hydrolase 1	EPHX1	P07099
ligustilide	Thrombin	F2	P00734
ligustilide	Tyrosine-protein kinase receptor FLT3	FLT3	P36888
ligustilide	GABA-A receptor alpha-5	GABRA5	P31644
ligustilide	GABA-A receptor beta-2	GABRB2	P47870
ligustilide	G-protein coupled receptor 55	GPR55	Q9Y2T6
ligustilide	Estradiol 17-beta-dehydrogenase 3	HSD17B3	P37058
ligustilide	Intercellular adhesion molecule-1	ICAM1	P05362
ligustilide	Potassium channel subfamily K member 2 (by homology)	KCNK2	O95069
ligustilide	Monoamine oxidase A	MAOA	P21397
ligustilide	MAP kinase p38 alpha	MAPK14	Q16539
ligustilide	P2X purinoceptor 7 (by homology)	P2RX7	Q99572
ligustilide	Poly [ADP-ribose] polymerase-1	PARP1	P09874
ligustilide	Phosphodiesterase 10A	PDE10A	Q9Y233
ligustilide	Platelet-derived growth factor receptor	PDGFRA	P16234
ligustilide	Platelet-derived growth factor receptor	PDGFRB	P09619
ligustilide	PI3-kinase p110-delta subunit	PIK3CD	O00329
ligustilide	PI3-kinase p110-delta/p85-alpha	PIK3R1	P27986
ligustilide	DNA-dependent protein kinase	PRKDC	P78527
ligustilide	Trypsin I	PRSS1	P07477
ligustilide	Cyclooxygenase-1	PTGS1	P23219
ligustilide	Cyclooxygenase-2	PTGS2	P35354
ligustilide	Rap guanine nucleotide exchange factor 4	RAPGEF4	Q8WZA2
ligustilide	Selectin E	SELE	P16581
ligustilide	Dopamine transporter	SLC6A3	Q01959
ligustilide	Serotonin transporter	SLC6A4	P31645
ligustilide	Thromboxane-A synthase	TBXAS1	P24557
ligustilide	TGF-beta receptor type I	TGFBR1	P36897
ligustilide	Tankyrase-1	TNKS	O95271
ligustilide	Tankyrase-2	TNKS2	Q9H2K2
ligustilide	Transient receptor potential cation channel subfamily M member 8 (by homology)	TRPM8	Q7Z2W7
ligustilide	Vascular cell adhesion protein 1	VCAM1	P19320
ligustilide	Exportin-1	XPO1	O14980
mandenol	Tyrosine-protein kinase ABL	ABL1	P00519
mandenol	Acetyl-CoA carboxylase 2	ACACB	O00763
mandenol	Adenosine A2a receptor	ADORA2A	P29274
mandenol	Aldo-keto reductase family 1 member C1	AKR1C1	Q04828
mandenol	Aldo-keto reductase family 1 member C2	AKR1C2	P52895
mandenol	Arachidonate 5-lipoxygenase	ALOX5	P09917
mandenol	5-lipoxygenase activating protein	ALOX5AP	P20292
mandenol	Gamma-secretase	APH1A	Q96BI3
mandenol	Gamma-secretase	APH1B	Q8WW43
mandenol	Apolipoprotein B-100	APOB	P04114
mandenol	Androgen Receptor	AR	P10275
mandenol	AICAR transformylase	ATIC	P31939
mandenol	Vasopressin V1a receptor	AVPR1A	P37288
mandenol	Vasopressin V2 receptor	AVPR2	P30518
mandenol	Calcium sensing receptor	CASR	P41180
mandenol	Cyclin-dependent kinase 2/cyclin E1	CCNE1	P24864
mandenol	Cyclin-dependent kinase 2/cyclin E1	CDK2	P24941
mandenol	Carboxylesterase 2	CES2	O00748
mandenol	Cannabinoid receptor 1	CNR1	P21554
mandenol	Cathepsin K	CTSK	P43235
mandenol	Cytochrome P450 17A1	CYP17A1	P05093
mandenol	Cytochrome P450 19A1	CYP19A1	P11511
mandenol	Epoxide hydrolase 1	EPHX1	P07099
mandenol	Proteinase-activated receptor 1	F2R	P25116
mandenol	Fatty acid-binding protein, liver	FABP1	P07148
mandenol	Fatty acid binding protein muscle	FABP3	P05413
mandenol	Fatty acid binding protein adipocyte	FABP4	P15090
mandenol	Fatty acid binding protein epidermal	FABP5	Q01469
mandenol	Free fatty acid receptor 1	FFAR1	O14842
mandenol	Vascular endothelial growth factor receptor 1	FLT1	P17948
mandenol	HMG-CoA reductase (by homology)	HMGCR	P04035
mandenol	Histamine H3 receptor	HRH3	Q9Y5N1
mandenol	Histamine H4 receptor	HRH4	Q9H3N8
mandenol	11-beta-hydroxysteroid dehydrogenase 1	HSD11B1	P28845
mandenol	11-beta-hydroxysteroid dehydrogenase 2	HSD11B2	P80365
mandenol	Estradiol 17-beta-dehydrogenase 2	HSD17B2	P37059
mandenol	Vascular endothelial growth factor receptor 2	KDR	P35968
mandenol	Microsomal triglyceride transfer protein large subunit	MTTP	P55157
mandenol	Gamma-secretase	NCSTN	Q92542
mandenol	NACHT, LRR and PYD domains-containing protein 3	NLRP3	Q96P20
mandenol	Neuropeptide Y receptor type 5	NPY5R	Q15761
mandenol	LXR-alpha	NR1H3	Q13133
mandenol	Glucocorticoid receptor	NR3C1	P04150
mandenol	Mineralocorticoid receptor	NR3C2	P08235
mandenol	Phosphodiesterase 10A	PDE10A	Q9Y233
mandenol	6-phosphofructo-2-kinase/fructose-2,6-bisphosphatase 3	PFKFB3	Q16875
mandenol	Progesterone receptor	PGR	P06401
mandenol	Peroxisome proliferator-activated receptor alpha	PPARA	Q07869
mandenol	Peroxisome proliferator-activated receptor delta	PPARD	Q03181
mandenol	Peroxisome proliferator-activated receptor gamma	PPARG	P37231
mandenol	Gamma-secretase	PSEN1	P49768
mandenol	Gamma-secretase	PSEN2	P49810
mandenol	Gamma-secretase	PSENEN	Q9NZ42
mandenol	Prostaglandin E synthase	PTGES	O14684
mandenol	Cyclooxygenase-1	PTGS1	P23219
mandenol	Cyclooxygenase-2	PTGS2	P35354
mandenol	Protein-tyrosine phosphatase 1B	PTPN1	P18031
mandenol	Protein-tyrosine phosphatase 1C	PTPN6	P29350
mandenol	Glutaminyl-peptide cyclotransferase	QPCT	Q16769
mandenol	Rho-associated protein kinase 1	ROCK1	Q13464
mandenol	Rho-associated protein kinase 2	ROCK2	O75116
mandenol	Nuclear receptor ROR-gamma	RORC	P51449
mandenol	Acyl-CoA desaturase	SCD	O00767
mandenol	Cannabinoid receptor 2	CNR2	P34972
mandenol	Anandamide amidohydrolase	FAAH	O00519
myricanone	Tyrosine-protein kinase ABL	ABL1	P00519
myricanone	Adenosine A1 receptor	ADORA1	P30542
myricanone	Adenosine A2a receptor	ADORA2A	P29274
myricanone	Adenosine A2b receptor	ADORA2B	P29275
myricanone	Arachidonate 5-lipoxygenase	ALOX5	P09917
myricanone	Serine/threonine-protein kinase Aurora-A	AURKA	O14965
myricanone	Tyrosine-protein kinase BLK	BLK	P51451
myricanone	Tyrosine-protein kinase BMX	BMX	P51813
myricanone	Tyrosine-protein kinase BTK	BTK	Q06187
myricanone	Carbonic anhydrase IX	CA9	Q16790
myricanone	Cyclin-dependent kinase 2/cyclin A	CCNA1	P78396
myricanone	Cyclin-dependent kinase 2/cyclin A	CCNA2	P20248
myricanone	Dual specificity phosphatase Cdc25B	CDC25B	P30305
myricanone	Cyclin-dependent kinase 1	CDK1	P06493
myricanone	Cyclin-dependent kinase 2/cyclin A	CDK2	P24941
myricanone	Cyclin-dependent kinase 4	CDK4	P11802
myricanone	Chymase	CMA1	P23946
myricanone	Cannabinoid receptor 1	CNR1	P21554
myricanone	Cannabinoid receptor 2	CNR2	P34972
myricanone	Uncharacterized aarF domain-containing protein kinase 4	COQ8B	Q96D53
myricanone	Macrophage colony stimulating factor receptor	CSF1R	P07333
myricanone	Tyrosine-protein kinase CSK	CSK	P41240
myricanone	Cathepsin (V and K)	CTSV	O60911
myricanone	Interleukin-8 receptor B	CXCR2	P25025
myricanone	Cytochrome P450 11B1	CYP11B1	P15538
myricanone	Cytochrome P450 11B2	CYP11B2	P19099
myricanone	Cytochrome P450 17A1	CYP17A1	P05093
myricanone	Dihydrofolate reductase	DHFR	P00374
myricanone	Dopamine D3 receptor	DRD3	P35462
myricanone	Dual-specificity tyrosine-phosphorylation regulated kinase 1A	DYRK1A	Q13627
myricanone	Epidermal growth factor receptor erbB1	EGFR	P00533
myricanone	Egl nine homolog 1	EGLN1	Q9GZT9
myricanone	Ephrin type-A receptor 1	EPHA1	P21709
myricanone	Ephrin type-A receptor 2	EPHA2	P29317
myricanone	Ephrin type-A receptor 3	EPHA3	P29320
myricanone	Ephrin type-A receptor 4	EPHA4	P54764
myricanone	Ephrin type-A receptor 5	EPHA5	P54756
myricanone	Ephrin type-A receptor 6	EPHA6	Q9UF33
myricanone	Ephrin type-B receptor 2	EPHB2	P29323
myricanone	Ephrin type-B receptor 3	EPHB3	P54753
myricanone	Receptor protein-tyrosine kinase erbB-2	ERBB2	P04626
myricanone	Anandamide amidohydrolase	FAAH	O00519
myricanone	Tyrosine-protein kinase FGR	FGR	P09769
myricanone	Vascular endothelial growth factor receptor 1	FLT1	P17948
myricanone	Tyrosine-protein kinase receptor FLT3	FLT3	P36888
myricanone	Vascular endothelial growth factor receptor 3	FLT4	P35916
myricanone	Formyl peptide receptor 1	FPR1	P21462
myricanone	Tyrosine-protein kinase FYN	FYN	P06241
myricanone	GABA receptor alpha-1 subunit (by homology)	GABRA1	P14867
myricanone	Glucagon receptor	GCGR	P47871
myricanone	Glycogen synthase kinase-3 beta	GSK3B	P49841
myricanone	Glutathione S-transferase A1	GSTA1	P08263
myricanone	Histone deacetylase 10	HDAC10	Q969S8
myricanone	Histone deacetylase 11	HDAC11	Q96DB2
myricanone	Histone deacetylase 3	HDAC3	O15379
myricanone	Histone deacetylase 3/NCoR1	HDAC3	O15379
myricanone	Histone deacetylase 7	HDAC7	Q8WUI4
myricanone	Estradiol 17-beta-dehydrogenase 3	HSD17B3	P37058
myricanone	Heat shock protein HSP 90-alpha	HSP90AA1	P07900
myricanone	Heat shock protein HSP 90-beta	HSP90AB1	P08238
myricanone	Tyrosine-protein kinase JAK2	JAK2	O60674
myricanone	Calcium-activated potassium channel subunit alpha-1	KCNMA1	Q12791
myricanone	Kinesin-like protein 1	KIF11	P52732
myricanone	Tyrosine-protein kinase LCK	LCK	P06239
myricanone	Tyrosine-protein kinase Lyn	LYN	P07948
myricanone	Dual specificity mitogen-activated protein kinase kinase 2	MAP2K2	P36507
myricanone	MAP kinase-activated protein kinase 2	MAPKAPK2	P49137
myricanone	Macrophage migration inhibitory factor	MIF	P14174
myricanone	MAP kinase-interacting serine/threonine-protein kinase MNK1	MKNK1	Q9BUB5
myricanone	Myosin light chain kinase, smooth muscle	MYLK	Q15746
myricanone	Histone deacetylase 3/NCoR1	NCOR1	O75376
myricanone	NADPH oxidase 4	NOX4	Q9NPH5
myricanone	Neuropeptide Y receptor type 5	NPY5R	Q15761
myricanone	Poly [ADP-ribose] polymerase-1	PARP1	P09874
myricanone	Phosphodiesterase 10A (by homology)	PDE10A	Q9Y233
myricanone	Platelet-derived growth factor receptor alpha	PDGFRA	P16234
myricanone	PI3-kinase p110-delta subunit	PIK3CD	O00329
myricanone	PI3-kinase p110-gamma subunit	PIK3CG	P48736
myricanone	Serine/threonine-protein kinase PIM1	PIM1	P11309
myricanone	Serine/threonine-protein kinase PIM2	PIM2	Q9P1W9
myricanone	Serine/threonine-protein kinase PIM3	PIM3	Q86V86
myricanone	LDL-associated phospholipase A2	PLA2G7	Q13093
myricanone	Protein kinase C alpha	PRKCA	P17252
myricanone	Protein kinase C gamma (by homology)	PRKCG	P05129
myricanone	Tyrosine-protein kinase BRK	PTK6	Q13882
myricanone	Glutaminyl-peptide cyclotransferase	QPCT	Q16769
myricanone	Serine/threonine-protein kinase RAF	RAF1	P04049
myricanone	Kinesin-1 heavy chain/ Tyrosine-protein kinase receptor RET	RET	P07949
myricanone	Rho-associated protein kinase 1	ROCK1	Q13464
myricanone	Rho-associated protein kinase 2	ROCK2	O75116
myricanone	Ribosomal protein S6 kinase 1	RPS6KB1	P23443
myricanone	Equilibrative nucleoside transporter 1	SLC29A1	Q99808
myricanone	Signal transducer and activator of transcription 3	STAT3	P40763
myricanone	Signal transducer and activator of transcription 6	STAT6	P42226
myricanone	Tyrosine-protein kinase SYK	SYK	P43405
myricanone	Neurokinin 3 receptor	TACR3	P29371
myricanone	Tankyrase-1	TNKS	O95271
myricanone	Tankyrase-2	TNKS2	Q9H2K2
myricanone	Transient receptor potential cation channel subfamily M member 8 (by homology)	TRPM8	Q7Z2W7
myricanone	Tyrosine-protein kinase TXK	TXK	P42681
myricanone	Thymidylate synthase	TYMS	P04818
myricanone	Tyrosine-protein kinase receptor TYRO3	TYRO3	Q06418
myricanone	Tyrosine-protein kinase YES	YES1	P07947
senkyunolide A	Alpha-2a adrenergic receptor	ADRA2A	P08913
senkyunolide A	Alpha-2b adrenergic receptor	ADRA2B	P18089
senkyunolide A	Adrenergic receptor alpha-2	ADRA2C	P18825
senkyunolide A	Androgen Receptor	AR	P10275
senkyunolide A	Butyrylcholinesterase	BCHE	P06276
senkyunolide A	Carbonic anhydrase XII	CA12	O43570
senkyunolide A	Carbonic anhydrase II	CA2	P00918
senkyunolide A	Carbonic anhydrase IX	CA9	Q16790
senkyunolide A	C-C chemokine receptor type 5	CCR5	P51681
senkyunolide A	Acyl coenzyme A:cholesterol acyltransferase	CES1	P23141
senkyunolide A	Muscarinic acetylcholine receptor M4	CHRM4	P08173
senkyunolide A	Muscarinic acetylcholine receptor M5	CHRM5	P08912
senkyunolide A	Corticotropin releasing factor receptor 1 (by homology)	CRHR1	P34998
senkyunolide A	Cathepsin (B and K)	CTSB	P07858
senkyunolide A	Dipeptidyl peptidase I	CTSC	P53634
senkyunolide A	Cathepsin F	CTSF	Q9UBX1
senkyunolide A	Cathepsin (H and K)	CTSH	P09668
senkyunolide A	Cathepsin K	CTSK	P43235
senkyunolide A	Cathepsin L	CTSL	P07711
senkyunolide A	Cathepsin S	CTSS	P25774
senkyunolide A	Cathepsin (V and K)	CTSV	O60911
senkyunolide A	Cytochrome P450 11B1	CYP11B1	P15538
senkyunolide A	Cytochrome P450 11B2	CYP11B2	P19099
senkyunolide A	Cytochrome P450 19A1	CYP19A1	P11511
senkyunolide A	Cytochrome P450 2A6	CYP2A6	P11509
senkyunolide A	DNA (cytosine-5)-methyltransferase 3A	DNMT3A	Q9Y6K1
senkyunolide A	Endothelin receptor ET-A	EDNRA	P25101
senkyunolide A	Leukocyte elastase	ELANE	P08246
senkyunolide A	Epoxide hydrolase 1	EPHX1	P07099
senkyunolide A	Tyrosine-protein kinase receptor FLT3	FLT3	P36888
senkyunolide A	GABA-A receptor alpha-5	GABRA5	P31644
senkyunolide A	GABA-A receptor beta-2	GABRB2	P47870
senkyunolide A	G-protein coupled receptor 55	GPR55	Q9Y2T6
senkyunolide A	Estradiol 17-beta-dehydrogenase 3	HSD17B3	P37058
senkyunolide A	Serotonin 6 (5-HT6) receptor	HTR6	P50406
senkyunolide A	Intercellular adhesion molecule-1	ICAM1	P05362
senkyunolide A	Indoleamine 2,3-dioxygenase	IDO1	P14902
senkyunolide A	Interleukin-1 beta	IL1B	P01584
senkyunolide A	Monoamine oxidase B	MAOB	P27338
senkyunolide A	MAP kinase p38 alpha	MAPK14	Q16539
senkyunolide A	Hepatocyte growth factor receptor	MET	P08581
senkyunolide A	Methionine aminopeptidase 1	METAP1	P53582
senkyunolide A	Monoglyceride lipase	MGLL	Q99685
senkyunolide A	Myeloperoxidase	MPO	P05164
senkyunolide A	P2X purinoceptor 7 (by homology)	P2RX7	Q99572
senkyunolide A	Polyadenylate-binding protein 1	PABPC1	P11940
senkyunolide A	Phosphodiesterase 10A	PDE10A	Q9Y233
senkyunolide A	Phosphodiesterase 11A	PDE11A	Q9HCR9
senkyunolide A	Phosphodiesterase 2A	PDE2A	O00408
senkyunolide A	Phosphodiesterase 3	PDE3A	Q14432
senkyunolide A	Phosphodiesterase 4A	PDE4A	P27815
senkyunolide A	Phosphodiesterase 5A	PDE5A	O76074
senkyunolide A	Phosphodiesterase 7A	PDE7A	Q13946
senkyunolide A	Phosphodiesterase 7B	PDE7B	Q9NP56
senkyunolide A	PI3-kinase p110-beta subunit	PIK3CB	P42338
senkyunolide A	PI3-kinase p110-delta subunit	PIK3CD	O00329
senkyunolide A	PI3-kinase p110-delta/p85-alpha	PIK3R1	P27986
senkyunolide A	Phospholipase A2 group IIA	PLA2G2A	P14555
senkyunolide A	Cyclooxygenase-1	PTGS1	P23219
senkyunolide A	Rap guanine nucleotide exchange factor 4	RAPGEF4	Q8WZA2
senkyunolide A	RAS guanyl releasing protein 3	RASGRP3	Q8IV61
senkyunolide A	Selectin E	SELE	P16581
senkyunolide A	Thromboxane-A synthase	TBXAS1	P24557
senkyunolide A	Tubulin--tyrosine ligase	TTL	Q8NG68
senkyunolide A	Vascular cell adhesion protein 1	VCAM1	P19320
senkyunolide A	Exportin-1	XPO1	O14980
senkyunolide A	Potassium channel subfamily K member 2 (by homology)	KCNK2	O95069
senkyunone	P-glycoprotein 1	ABCB1	P08183
senkyunone	Multidrug resistance-associated protein 1	ABCC1	P33527
senkyunone	Acetyl-CoA carboxylase 1	ACACA	Q13085
senkyunone	Acetyl-CoA carboxylase 2	ACACB	O00763
senkyunone	Gamma-secretase	APH1A	Q96BI3
senkyunone	Gamma-secretase	APH1B	Q8WW43
senkyunone	Bradykinin B2 receptor	BDKRB2	P30411
senkyunone	C3a anaphylatoxin chemotactic receptor	C3AR1	Q16581
senkyunone	Cholecystokinin B receptor	CCKBR	P32239
senkyunone	Cystic fibrosis transmembrane conductance regulator	CFTR	P13569
senkyunone	Cannabinoid receptor 1	CNR1	P21554
senkyunone	Corticotropin releasing factor receptor 1	CRHR1	P34998
senkyunone	Cathepsin K	CTSK	P43235
senkyunone	Cathepsin L	CTSL	P07711
senkyunone	Cathepsin S	CTSS	P25774
senkyunone	Cathepsin (V and K)	CTSV	O60911
senkyunone	Cytochrome P450 19A1	CYP19A1	P11511
senkyunone	Cytochrome P450 24A1	CYP24A1	Q07973
senkyunone	Sterol 26-hydroxylase, mitochondrial	CYP27A1	Q02318
senkyunone	Diacylglycerol O-acyltransferase 2	DGAT2	Q96PD7
senkyunone	Dickkopf-related protein 1	DKK1	O94907
senkyunone	Dopamine D2 receptor	DRD2	P14416
senkyunone	Dopamine D3 receptor	DRD3	P35462
senkyunone	Dopamine D4 receptor	DRD4	P21917
senkyunone	Leukocyte elastase	ELANE	P08246
senkyunone	Epoxide hydratase	EPHX2	P34913
senkyunone	Thrombin and coagulation factor X	F10	P00742
senkyunone	Coagulation factor XIII	F13A1	P00488
senkyunone	Proteinase-activated receptor 1	F2R	P25116
senkyunone	Fatty acid synthase	FASN	P49327
senkyunone	Zinc finger protein GLI2	GLI2	P10070
senkyunone	G-protein coupled receptor 183	GPR183	P32249
senkyunone	Probable G-protein coupled receptor 88	GPR88	Q9GZN0
senkyunone	Metabotropic glutamate receptor 5 (by homology)	GRM5	P41594
senkyunone	Orexin receptor 1	HCRTR1	O43613
senkyunone	Orexin receptor 2	HCRTR2	O43614
senkyunone	Hematopoietic prostaglandin D synthase	HPGDS	O60760
senkyunone	Histamine H1 receptor	HRH1	P35367
senkyunone	Estradiol 17-beta-dehydrogenase 2	HSD17B2	P37059
senkyunone	Serotonin 1a (5-HT1a) receptor	HTR1A	P08908
senkyunone	Serotonin 2a (5-HT2a) receptor	HTR2A	P28223
senkyunone	Serotonin 2c (5-HT2c) receptor	HTR2C	P28335
senkyunone	Serotonin 6 (5-HT6) receptor	HTR6	P50406
senkyunone	Serotonin 7 (5-HT7) receptor	HTR7	P34969
senkyunone	Intercellular adhesion molecule-1	ICAM1	P05362
senkyunone	Inosine-5'-monophosphate dehydrogenase 2	IMPDH2	P12268
senkyunone	Tyrosine-protein kinase ITK/TSK	ITK	Q08881
senkyunone	Voltage-gated potassium channel subunit Kv1.5	KCNA5	P22460
senkyunone	HERG	KCNH2	Q12809
senkyunone	Vascular endothelial growth factor receptor 2	KDR	P35968
senkyunone	Kinesin-like protein 1	KIF11	P52732
senkyunone	Lanosterol synthase	LSS	P48449
senkyunone	Acyl-protein thioesterase 2	LYPLA2	O95372
senkyunone	c-Jun N-terminal kinase 3	MAPK10	P53779
senkyunone	p53-binding protein Mdm-2	MDM2	Q00987
senkyunone	Alpha-1,6-mannosyl-glycoprotein 2-beta-N-acetylglucosaminyltransferase	MGAT2	Q10469
senkyunone	Matrix metalloproteinase 9	MMP9	P14780
senkyunone	Melatonin receptor 1A	MTNR1A	P48039
senkyunone	Melatonin receptor 1B	MTNR1B	P49286
senkyunone	Nicotinamide phosphoribosyltransferase	NAMPT	P43490
senkyunone	Gamma-secretase	NCSTN	Q92542
senkyunone	Neuropeptide Y receptor type 5	NPY5R	Q15761
senkyunone	Glucocorticoid receptor	NR3C1	P04150
senkyunone	Delta opioid receptor	OPRD1	P41143
senkyunone	Poly [ADP-ribose] polymerase-1	PARP1	P09874
senkyunone	Phosphodiesterase 10A (by homology)	PDE10A	Q9Y233
senkyunone	Phosphodiesterase 4B (by homology)	PDE4B	Q07343
senkyunone	Phosphodiesterase 7A	PDE7A	Q13946
senkyunone	6-phosphofructo-2-kinase/fructose-2,6-bisphosphatase 3	PFKFB3	Q16875
senkyunone	Serine/threonine-protein kinase PLK1	PLK1	P53350
senkyunone	DNA polymerase eta	POLH	Q9Y253
senkyunone	DNA polymerase kappa	POLK	Q9UBT6
senkyunone	DNA polymerase lambda	POLL	Q9UGP5
senkyunone	DNA-directed DNA/RNA polymerase mu	POLM	Q9NP87
senkyunone	Gamma-secretase	PSEN1	P49768
senkyunone	Gamma-secretase	PSEN2	P49810
senkyunone	Gamma-secretase	PSENEN	Q9NZ42
senkyunone	Prostanoid EP4 receptor	PTGER4	P35408
senkyunone	Cyclooxygenase-2	PTGS2	P35354
senkyunone	Scavenger receptor class B member 1 (by homology)	SCARB1	Q8WTV0
senkyunone	Sodium channel protein type IX alpha subunit	SCN9A	Q15858
senkyunone	Selectin E	SELE	P16581
senkyunone	Sodium/glucose cotransporter 1	SLC5A1	P13866
senkyunone	Smoothened homolog	SMO	Q99835
senkyunone	Acyl coenzyme A:cholesterol acyltransferase 1	SOAT1	P35610
senkyunone	Tyrosine-protein kinase SRC	SRC	P12931
senkyunone	Tyrosine-protein kinase SYK	SYK	P43405
senkyunone	Tyrosine-protein kinase TIE-2	TEK	Q02763
senkyunone	Protein-glutamine gamma-glutamyltransferase	TGM2	P21980
senkyunone	Thyroid hormone receptor alpha	THRA	P10827
senkyunone	Thyroid hormone receptor beta-1	THRB	P10828
senkyunone	Vanilloid receptor	TRPV1	Q8NER1
senkyunone	Urotensin II receptor	UTS2R	Q9UKP6
senkyunone	Arachidonate 5-lipoxygenase	ALOX5	P09917
sitosterol	Acetylcholinesterase	ACHE	P22303
sitosterol	Carboxylesterase 2	CES2	O00748
sitosterol	Muscarinic acetylcholine receptor M2	CHRM2	P08172
sitosterol	Anti-estrogen binding site (AEBS) (by homology)	DHCR7	Q9UBM7
sitosterol	Squalene synthetase (by homology)	FDFT1	P37268
sitosterol	Glucose-6-phosphate 1-dehydrogenase	G6PD	P11413
sitosterol	Glycine receptor subunit alpha-1	GLRA1	P23415
sitosterol	11-beta-hydroxysteroid dehydrogenase 1	HSD11B1	P28845
sitosterol	11-beta-hydroxysteroid dehydrogenase 2	HSD11B2	P80365
sitosterol	Nitric oxide synthase, inducible (by homology)	NOS2	P35228
sitosterol	LXR-beta	NR1H2	P55055
sitosterol	Nuclear receptor subfamily 1 group I member 3 (by homology)	NR1I3	Q14994
sitosterol	Glucocorticoid receptor	NR3C1	P04150
sitosterol	DNA polymerase beta (by homology)	POLB	P06746
sitosterol	Peroxisome proliferator-activated receptor alpha	PPARA	Q07869
sitosterol	Peroxisome proliferator-activated receptor delta	PPARD	Q03181
sitosterol	Peroxisome proliferator-activated receptor gamma	PPARG	P37231
sitosterol	Prostanoid EP1 receptor (by homology)	PTGER1	P34995
sitosterol	Prostanoid EP2 receptor (by homology)	PTGER2	P43116
sitosterol	Prostaglandin E synthase	PTGES	O14684
sitosterol	T-cell protein-tyrosine phosphatase	PTPN2	P17706
sitosterol	Protein-tyrosine phosphatase 1C	PTPN6	P29350
sitosterol	Serotonin transporter	SLC6A4	P31645
sitosterol	Squalene monooxygenase	SQLE	Q14534
sitosterol	UDP-glucuronosyltransferase 2B7	UGT2B7	P16662
sitosterol	Vitamin D receptor	VDR	P11473
sitosterol	Corticosteroid binding globulin	SERPINA6	P08185
sitosterol	Protein-tyrosine phosphatase 1B	PTPN1	P18031
sitosterol	Butyrylcholinesterase	BCHE	P06276
sitosterol	Cytochrome P450 2C19	CYP2C19	P33261
sitosterol	Norepinephrine transporter	SLC6A2	P23975
sitosterol	Cytochrome P450 19A1	CYP19A1	P11511
sitosterol	Estrogen receptor alpha	ESR1	P03372
sitosterol	Estrogen receptor beta	ESR2	Q92731
sitosterol	Nuclear receptor ROR-alpha	RORA	P35398
sitosterol	Sterol regulatory element-binding protein 2	SREBF2	Q12772
sitosterol	Testis-specific androgen-binding protein	SHBG	P04278
sitosterol	Androgen Receptor	AR	P10275
sitosterol	Cytochrome P450 17A1	CYP17A1	P05093
sitosterol	Cytochrome P450 51 (by homology)	CYP51A1	Q16850
sitosterol	HMG-CoA reductase	HMGCR	P04035
sitosterol	Nuclear receptor ROR-gamma	RORC	P51449
sitosterol	LXR-alpha	NR1H3	Q13133
sitosterol	Niemann-Pick C1-like protein 1	NPC1L1	Q9UHC9
wallichilide	ATP-binding cassette sub-family G member 2	ABCG2	Q9UNQ0
wallichilide	Tyrosine-protein kinase ABL	ABL1	P00519
wallichilide	Adenosine A2a receptor	ADORA2A	P29274
wallichilide	Adenosine A3 receptor	ADORA3	P0DMS8
wallichilide	Alpha-1a adrenergic receptor (by homology)	ADRA1A	P35348
wallichilide	Alpha-1b adrenergic receptor	ADRA1B	P35368
wallichilide	Gamma-secretase	APH1A	Q96BI3
wallichilide	Gamma-secretase	APH1B	Q8WW43
wallichilide	Apoptosis regulator Bcl-2	BCL2	P10415
wallichilide	Calpain 1	CAPN1	P07384
wallichilide	Calpain 2	CAPN2	P17655
wallichilide	Calpain 1	CAPNS1	P04632
wallichilide	Cholecystokinin B receptor	CCKBR	P32239
wallichilide	Cyclin-dependent kinase 4/cyclin D1	CCND1	P24385
wallichilide	Cyclin-dependent kinase 4/cyclin D1	CDK4	P11802
wallichilide	Muscarinic acetylcholine receptor M1 (by homology)	CHRM1	P11229
wallichilide	Muscarinic acetylcholine receptor M2 (by homology)	CHRM2	P08172
wallichilide	Muscarinic acetylcholine receptor M3	CHRM3	P20309
wallichilide	Chymase	CMA1	P23946
wallichilide	Cannabinoid receptor 1	CNR1	P21554
wallichilide	Carnitine O-palmitoyltransferase 1, liver isoform	CPT1A	P50416
wallichilide	Carnitine palmitoyltransferase 2	CPT2	P23786
wallichilide	Beta-chymotrypsin	CTRB1	P17538
wallichilide	Cathepsin (B and K)	CTSB	P07858
wallichilide	Cathepsin K	CTSK	P43235
wallichilide	Cathepsin L	CTSL	P07711
wallichilide	Cathepsin S	CTSS	P25774
wallichilide	Dopamine D3 receptor	DRD3	P35462
wallichilide	Dopamine D4 receptor	DRD4	P21917
wallichilide	Endothelin-converting enzyme 1	ECE1	P42892
wallichilide	Estrogen receptor beta	ESR2	Q92731
wallichilide	Thrombin and coagulation factor X	F10	P00742
wallichilide	Proteinase-activated receptor 1	F2R	P25116
wallichilide	Fibroblast activation protein alpha (by homology)	FAP	Q12884
wallichilide	FK506-binding protein 1A	FKBP1A	P62942
wallichilide	Tyrosine-protein kinase receptor FLT3	FLT3	P36888
wallichilide	Geranylgeranyl transferase type I	FNTA	P49354
wallichilide	GABA-A receptor alpha-1	GABRA1	P14867
wallichilide	GABA-A receptor alpha-2	GABRA2	P47869
wallichilide	GABA-A receptor alpha-3	GABRA3	P34903
wallichilide	GABA-A receptor alpha-5	GABRA5	P31644
wallichilide	GABA-A receptor beta-3	GABRB3	P28472
wallichilide	GABA-A receptor gamma-2	GABRG2	P18507
wallichilide	Probable G-protein coupled receptor 139	GPR139	Q6DWJ6
wallichilide	Metabotropic glutamate receptor 1	GRM1	Q13255
wallichilide	Metabotropic glutamate receptor 5	GRM5	P41594
wallichilide	Tyrosine-protein kinase HCK	HCK	P08631
wallichilide	Orexin receptor 1	HCRTR1	O43613
wallichilide	Orexin receptor 2	HCRTR2	O43614
wallichilide	Histone deacetylase 1	HDAC1	Q13547
wallichilide	Histone deacetylase 4	HDAC4	P56524
wallichilide	Histone deacetylase 6	HDAC6	Q9UBN7
wallichilide	Serotonin 2a (5-HT2a) receptor	HTR2A	P28223
wallichilide	Serotonin 6 (5-HT6) receptor	HTR6	P50406
wallichilide	Serotonin 7 (5-HT7) receptor	HTR7	P34969
wallichilide	Inosine-5'-monophosphate dehydrogenase 2	IMPDH2	P12268
wallichilide	JAK1	JAK1	P23458
wallichilide	JAK1/JAK2/TYK2	JAK1	P23458
wallichilide	Tyrosine-protein kinase JAK1	JAK1	P23458
wallichilide	JAK1/JAK2/TYK2	JAK2	O60674
wallichilide	Tyrosine-protein kinase JAK2	JAK2	O60674
wallichilide	JAK3	JAK3	P52333
wallichilide	Tyrosine-protein kinase JAK3	JAK3	P52333
wallichilide	Voltage-gated potassium channel subunit Kv1.5	KCNA5	P22460
wallichilide	Kir3.1	KCNJ3	P48549
wallichilide	Kir3.4	KCNJ5	P48544
wallichilide	Kir3.2	KCNJ6	P48051
wallichilide	Vascular endothelial growth factor receptor 2	KDR	P35968
wallichilide	Kinesin-like protein 1	KIF11	P52732
wallichilide	Legumain	LGMN	Q99538
wallichilide	Monoamine oxidase B	MAOB	P27338
wallichilide	c-Jun N-terminal kinase 3	MAPK10	P53779
wallichilide	MAP kinase p38 alpha	MAPK14	Q16539
wallichilide	c-Jun N-terminal kinase 1	MAPK8	P45983
wallichilide	Neprilysin (by homology)	MME	P08473
wallichilide	Matrix metalloproteinase 1	MMP1	P03956
wallichilide	Matrix metalloproteinase 3	MMP3	P08254
wallichilide	Matrix metalloproteinase 8	MMP8	P22894
wallichilide	Gamma-secretase	NCSTN	Q92542
wallichilide	Neuropeptide Y receptor type 5	NPY5R	Q15761
wallichilide	Quinone reductase 2	NQO2	P16083
wallichilide	Oxytocin receptor	OXTR	P30559
wallichilide	Poly [ADP-ribose] polymerase-1	PARP1	P09874
wallichilide	Poly [ADP-ribose] polymerase 3	PARP3	Q9Y6F1
wallichilide	Phosphodiesterase 10A	PDE10A	Q9Y233
wallichilide	Phosphodiesterase 4A	PDE4A	P27815
wallichilide	Geranylgeranyl transferase type I	PGGT1B	P53609
wallichilide	Serine/threonine-protein kinase PIM1	PIM1	P11309
wallichilide	Cyclophilin A	PPIA	P62937
wallichilide	Gamma-secretase	PSEN1	P49768
wallichilide	Gamma-secretase	PSEN2	P49810
wallichilide	Gamma-secretase	PSENEN	Q9NZ42
wallichilide	Prostanoid EP1 receptor	PTGER1	P34995
wallichilide	Prostanoid FP receptor	PTGFR	P43088
wallichilide	Liver glycogen phosphorylase	PYGL	P06737
wallichilide	DNA repair protein RAD51 homolog 1	RAD51	Q06609
wallichilide	Sphingosine 1-phosphate receptor Edg-1	S1PR1	P21453
wallichilide	Sphingosine 1-phosphate receptor Edg-3	S1PR3	Q99500
wallichilide	Scavenger receptor class B member 1 (by homology)	SCARB1	Q8WTV0
wallichilide	Sodium channel protein type IX alpha subunit	SCN9A	Q15858
wallichilide	Sonic hedgehog protein	SHH	Q15465
wallichilide	Sigma opioid receptor	SIGMAR1	Q99720
wallichilide	Glucose transporter	SLC2A1	P11166
wallichilide	Solute carrier family 2, facilitated glucose transporter member 2	SLC2A2	P11168
wallichilide	Solute carrier family 2, facilitated glucose transporter member 3	SLC2A3	P11169
wallichilide	Glycine transporter 1	SLC6A9	P48067
wallichilide	Tyrosine-protein kinase SRC	SRC	P12931
wallichilide	Somatostatin receptor 3	SSTR3	P32745
wallichilide	Neurokinin 1 receptor	TACR1	P25103
wallichilide	Neurokinin 3 receptor	TACR3	P29371
wallichilide	TGF-beta receptor type II	TGFBR2	P37173
wallichilide	Translocator protein (by homology)	TSPO	P30536
wallichilide	JAK1/JAK2/TYK2	TYK2	P29597
