# Supplementary material for: Network Pharmacology-Based Investigation on Therapeutic Mechanisms of the Angelica dahurica Radix and Ligusticum chuanxiong Rhizoma Herb Pair for Anti-Migraine Effect
Source: Plants (Basel). 2022 Aug 24;11(17):2196. doi: 10.3390/plants11172196 (PMC9460128; doi:10.3390/plants11172196)
Supplement: Supplementary file 1 [file plants-11-02196-s001.zip › Table S2. Targets of Migraine .xlsx]

## Sheet: Targets of Migraine
Targets of Migraine
AARS2
ABCB1
ABCC9
ACACA
ACAD8
ACE
ACE2
ACHE
ACSF3
ACSL5
ACTN4
ACVRL1
ADA
ADA2
ADAMTSL1
ADAR
ADARB1
ADARB2
ADCYAP1
ADCYAP1R1
ADD1
ADH1B
ADH1C
ADHD1
ADIPOQ
ADM
ADM2
ADORA1
ADORA2A
ADRA1B
ADRA2B
ADRB2
ADRM1
AFG3L2
AGBL1
AGT
AGTR1
AHNAK2
AHSG
AIP
AJAP1
AK3
AKR1A1
AKT1
ALB
ALPK1
AMACR
AMELX
ANK1
ANK3
ANKDD1B
ANKK1
ANKLE2
AOC1
APEX1
APOE
APOH
APP
AQP1
AQP4
AR
ARFGEF1-DT
ARID1B
ARL15
ARMC8
ARR3
ASAH1
ASIC1
ASIC3
ASS1
ASTN1
ASTN2
ATF7
ATP12A
ATP13A1
ATP1A2
ATP1A3
ATP1A4
ATP1B1
ATP1B2
ATP2C2
ATP4A
ATP5MD
ATRIP
ATRIP-TREX1
ATRX
ATXN1
ATXN7
AVP
BACE1
BAZ1B
BDNF
BFIS1
BGN
BMIQ16
BMPR1A
BMS1
BPIFC
BRAF
BRCA2
C11orf95
C1QTNF3-AMACR
C3
C4A
C5
CA14
CACNA1A
CACNA1B
CACNA1C
CACNA1D
CACNA1E
CACNA1F
CACNA1G
CACNA1H
CACNA1I
CACNA1S
CACNB2
CACNB4
CALCA
CALCB
CALCR
CALCRL
CAPN3
CARF
CASR
CASZ1
CAT
CAV2
CBS
CCK
CCL11
CCL2
CCL4
CCL4L1
CCL4L2
CCL5
CCNH
CCR1
CCR2
CCR3
CCR5
CD14
CD274
CD40
CD40LG
CD70
CD79A
CDH13
CDH4
CDKN2B-AS1
CELIAC10
CELIAC11
CELIAC12
CELIAC13
CELIAC2
CELIAC5
CELIAC6
CELIAC7
CELIAC8
CELIAC9
CES1
CFDP1
CFLAR
CGAS
CHD2
CHMP1B
CHRM2
CLCN1
CLIC5
CLTA
CLTRN
CLVS1
CNNM2
CNR1
CNTNAP2
COL11A1
COL1A1
COL3A1
COL4A1
COL4A2
COL5A1
COL5A2
COMT
COPB1
COX1
COX2
COX3
COX7B2
CPA6
CPQ
CRH
CRP
CSAD
CSF2
CSNK1D
CSTB
CTIF
CTLA4
CTNNA3
CTNNB1
CTSA
CX3CR1
CXADR
CXADRP1
CXCL12
CXCL8
CYP19A1
CYP1A1
CYP1A2
CYP20A1
CYP2C19
CYP2D6
CYP3A4
CYSLTR1
CYTB
DAO
DARS2
DBH
DCLK3
DCLRE1C
DDC
DDIT3
DDX58
DEL17Q11.2
DEPDC5
DGUOK
DIDO1
DKK1
DLG2
DLL1
DLL3
DLL4
DNASE1L3
DNM1L
DRD1
DRD2
DRD3
DRD4
DRD5
DSP
DUSP2
DUSP29
EA3
EA7
EA8
ECT
EDAR
EDN1
EDNRA
EDNRB
EFEMP1
EFHC1
EGF
EGFR
EIF2B1
EIF2B2
EIF2B3
EIF2B4
EIF2B5
EKD2
ENG
ENO2
ENTPD1
EPCAM
EPHB2
EPHB4
EPM2A
ERAP1
ERCC4
ERCC5
ESD
ESR1
ESR2
ETFA
ETL4
EXO1
EYA1
F11
F2
F2R
F2RL1
F3
F5
F7
F8
F9
FAAH
FAN1
FANCI
FARP1
FAS
FASLG
FBN1
FBN2
FGB
FGF12
FGF21
FGFR2
FGFR3
FHL5
FKBP14
FKBP14-AS1
FKBP5
FKRP
FLNA
FMR1
FOS
FOXM1
FOXP1
FRMD4A
FSHR
FZD4
GABRA3
GABRA5
GABRE
GABRG2
GABRQ
GABRR1
GABRR2
GABRR3
GAD1
GAL
GATA1
GATA2
GC
GCDH
GCH1
GDF15
GDF2
GEM
GFRA1
GFRA2
GNAI2
GNAO1
GNAQ
GNAS
GNB1
GNB3
GNG2
GOLPH3
GP1BA
GP1BB
GP9
GPI
GPR101
GPT
GRIA1
GRIA2
GRIA3
GRIA4
GRIK1
GRIN1
GRIN2A
GRIN2B
GRM5
GSR
GSTM1
GSTM2
GSTP1
GSTT1
GUCY2D
H2AC18
HAUS1
HCRT
HCRTR1
HCRTR2
HEPH
HEY1
HEY2
HFE
HHT3
HHT4
HJURP
HLA-A
HLA-B
HLA-DPB1
HLA-DQA1
HLA-DQB1
HLA-DQB2
HLA-DRB1
HNMT
HP
HPS6
HPSE
HPSE2
HRH3
HTR1A
HTR1B
HTR1D
HTR1E
HTR1F
HTR2A
HTR2B
HTR2C
HTR3A
HTR3D
HTR4
HTR5A
HTR6
HTR7
HTRA1
IAPP
ICAM1
IER3IP1
IFIH1
IFIT1
IFNG
IFNGR1
IGF1
IGHE
IGLL1
IL10
IL12A
IL12A-AS1
IL12B
IL13
IL18
IL1A
IL1B
IL1RAPL2
IL1RN
IL23R
IL2RA
IL37
IL4
IL4R
IL5
IL5RA
IL6
IL9
IMPACT
INA
INHBA
INHBA-AS1
INPP5A
INS
INSR
IRAG1
IRF3
IRX4
ISG15
ISYNA1
ITGA2
ITGAL
ITGB3
ITPR1
JAG1
JAG2
JAK2
JAM2
KANK1
KAT6B
KCNA1
KCNB2
KCNC3
KCNE2
KCNJ10
KCNJ9
KCNK10
KCNK12
KCNK18
KCNK2
KCNK4
KCNK5
KCNK9
KCNMA1
KCNN3
KCNQ2
KCNQ3
KCNS1
KCNS3
KCNT1
KLF6
KLHDC7A
KLHDC8B
KLK3
KLK4
KLRC4
KNG1
KRAS
KRIT1
KSR2
LAPTM4A
LBR
LDLR
LEP
LEPQTL1
LEPROTL1
LGALS3
LGI1
LIMCH1
LINC01672
LINC01752
LINC02109
LINC02646
LIPN
LOC102723445
LOC102723566
LOC102724058
LOC102724428
LOC107987479
LOC108663985
LOC109504727
LOC110806262
LOC349160
LPA
LRP1
LTA
LTC4S
MAF
MAOA
MAOB
MAP2K2
MAPK1
MAPK3
MAPKAP1
MARCHF4
MCOLN2
MEF2D
MEFV
MEIS1
MEIS2
MEIS3
MEN1
MEP1A
MEPE
MFN1
MFN2
MGLL
MGR1
MGR10
MGR11
MGR12
MGR2
MGR3
MGR4
MGR5
MGR6
MGR7
MGR8
MGR9
MIR30A
MIR34A
MIR375
MIR382
MLH1
MLH3
MLX
MMD
MMP1
MMP16
MMP17
MMP2
MMP3
MMP9
MMVP1
MOCOS
MPPED2
MRPL37
MRPL44
MRVI1
MSH2
MSH6
MT-ATP6
MT-CO1
MT-CO2
MTCO2P12
MT-CO3
MT-CYB
MTDH
MTHFD1
MTHFR
MT-ND1
MT-ND4
MT-ND5
MT-ND6
MTR
MTRNR2L5
MTRR
MT-TA
MT-TC
MT-TE
MT-TF
MT-TH
MT-TI
MT-TK
MT-TL1
MT-TL2
MT-TN
MT-TP
MT-TQ
MT-TS1
MT-TS2
MT-TT
MT-TV
MT-TW
MUC1
MVK
MYD88
MYH6
MYH7
MYORG
MZB1
NAV1
NAXE
NBEA
ND1
ND4
ND5
ND6
NDP
NDP-AS1
NEDD4L
NES
NF1
NF2
NFIX
NFKB1
NGF
NLRC4
NLRP3
NMT1
NMUR2
NNMT
NOD2
NOP53
NOP56
NOS1
NOS2
NOS3
NOTCH1
NOTCH2
NOTCH3
NOTCH4
NPC1
NPEPPS
NPFF
NPPA
NPY
NR1I3
NR2F2-AS1
NR3C1
NR4A3
NRAS
NRIP1
NRP1
NSD1
NSDHL
NT5E
NTSR1
OGG1
OLAH
OPA1
OPA1-AS1
OPN1MW
OPN1MW2
OPN1MW3
OPN1SW
OPN4
OPRK1
OPRM1
OR2AG1
ORAI1
OTUD6B-AS1
OXT
P2RX2
P2RX3
P2RX4
P2RX7
P2RY12
PACS1
PAFAH1B1
PAG1
PANX1
PART1
PCDH19
PDE2A
PDE5A
PDGFB
PDGFRB
PDYN
PER2
PER3
PEX11B
PF4
PGK1
PGPEP1
PGR
PHACTR1
PHF20
PIK3CA
PIK3CB
PIK3CD
PIK3CG
PITRM1
PITRM1-AS1
PKNOX1
PKNOX2
PLAG1
PLAUR
PLCB1
PLCE1
PLCE1-AS1
PLG
PLOD1
PMP22
PMS1
PMS2
PNKD
PNKD2
PNOC
POLG
POLG2
POMC
PON1
PPARA
PPARD
PPARG
PPBP
PPOX
PRDM16
PRDX1
PRICKLE1
PRICKLE2
PRICKLE2-AS1
PRKAR1A
PRKCG
PRKCSH
PRKG1
PRL
PRNP
PROS1
PRRT2
PRSS23
PSAT1
PSMC4
PSMG1
PSTPIP1
PTCRA
PTEN
PTGS2
PTPRC
PTPRD
PTX3
PYCARD
RABGAP1L
RAMP1
RAMP2
RAMP3
RASA1
RBFOX1
RBFOX3
RBM45
RBPJ
RELA
RELN
REM1
REN
RET
RETN
RHAG
RLBP1
RLS1
RNASE2
RNASEH1
RNASEH2A
RNASEH2B
RNASEH2C
RNF213
RNF214
RNR2
ROCK2
RORA
RPL11
RPL15
RPL18
RPL26
RPL27
RPL35
RPL35A
RPL5
RPS10
RPS15A
RPS17
RPS19
RPS20
RPS24
RPS26
RPS27
RPS28
RPS29
RPS7
RPTOR
RRM2B
RSU1
RYR1
RYR2
S100A12
S100B
SAMHD1
SCARB2
SCGB1A1
SCN10A
SCN11A
SCN1A
SCN1A-AS1
SCN1B
SCN2A
SCN3A
SCN3B
SCN4A
SCN5A
SCN8A
SCN9A
SCNN1A
SELE
SELL
SELP
SEMA4A
SEPT5-GP1BB
SERPINA3
SERPINC1
SERPINE1
SH2B1
SHBG
SHMT1
SLC16A1
SLC1A2
SLC1A3
SLC20A2
SLC24A3
SLC25A13
SLC25A27
SLC25A4
SLC26A5-AS1
SLC2A1
SLC35D2
SLC4A4
SLC6A1
SLC6A19
SLC6A2
SLC6A3
SLC6A4
SLCO1A2
SMAD2
SMAD3
SMAD4
SMARCA4
SMARCAL1
SMARCB1
SMCP
SMYD3
SNAP25
SNIP1
SNX24
SOD1
SOD2
SORBS1
SPAST
SPG7
SPOP
SPRTN
SPTAN1
SPTBN2
SQOR
SRPX2
SRR
SRRT
SSBP1
SST
STARD7
STAT4
STAT6
STATH
STIM1
STIN2-VNTR
STING1
STK10
STRADA
STS
STX1A
SUGCT
SUV39H2
SV2A
SV2C
SYNE1
SZT2
TAB2
TAC1
TACR1
TANGO2
TBC1D24
TBC1D7
TBC1D9
TBK1
TBPL1
TBXAS1
TCF7
TFAM
TGFB1
TGFBI
TGFBR2
TH
THAS
THBD
TIMP2
TIMP3
TLR4
TLR5
TLX1
TNF
TNFRSF1A
TNFRSF1B
TNFRSF21
TNFSF10
TNPO1
TP53
TPH1
TPH2
TRAF3IP2
TREX1
TRIM13
TRMT9B
TRNC
TRNF
TRNH
TRNK
TRNL1
TRNQ
TRNS1
TRNS2
TRNV
TRNW
TRPA1
TRPM8
TRPV1
TRPV3
TRPV4
TSC1
TSPAN12
TSPAN2
TSPAN33
TSR2
TTR
TWIST1
TWNK
TYMP
TYMS
TYRP1
UBAC2
UTS2
UTS2R
VCAM1
VDR
VEGFA
VHL
VIP
VIPR1
VIPR2
VSTM4
VWA8
VWF
WAPL
WAS
WASL
WDR12
WM2
WWOX
XPR1
XRCC1
XRCC3
YAP1
ZC4H2
ZDHHC6
ZFTA
ZKSCAN7
ZMIZ1
ZMYND8
ZNF621

## Sheet: MigrainTargets_GeneCards-748
Gene Symbol	Description	Category	Gifts	GC Id	Relevance score	GeneCards Link
ATP1A2	ATPase Na+/K+ Transporting Subunit Alpha 2	Protein Coding	47	GC01P160115	96.6296	https://www.genecards.org/cgi-bin/carddisp.pl?gene=ATP1A2
CACNA1A	Calcium Voltage-Gated Channel Subunit Alpha1 A	Protein Coding	47	GC19M013206	83.0007	https://www.genecards.org/cgi-bin/carddisp.pl?gene=CACNA1A
SCN1A	Sodium Voltage-Gated Channel Alpha Subunit 1	Protein Coding	46	GC02M165989	71.0226	https://www.genecards.org/cgi-bin/carddisp.pl?gene=SCN1A
NOTCH3	Notch Receptor 3	Protein Coding	48	GC19M015159	55.4093	https://www.genecards.org/cgi-bin/carddisp.pl?gene=NOTCH3
MGR6	Migraine, Several Forms	Genetic Locus	2	GC01U904111	53.4842	https://www.genecards.org/cgi-bin/carddisp.pl?gene=MGR6
MGR5	Migraine With Or Without Aura, Susceptibility To, 5	Genetic Locus	2	GC19U900053	52.7447	https://www.genecards.org/cgi-bin/carddisp.pl?gene=MGR5
MGR2	Migraine, Familial Typical, Susceptibility To	Genetic Locus	2	GC0XU900032	47.7397	https://www.genecards.org/cgi-bin/carddisp.pl?gene=MGR2
MGR1	Migraine With Aura, Susceptibility To	Genetic Locus	2	GC04U901855	47.1217	https://www.genecards.org/cgi-bin/carddisp.pl?gene=MGR1
MGR3	Migraine, Familial, With Or Without Aura, Susceptibility To	Genetic Locus	2	GC06U900014	47.1017	https://www.genecards.org/cgi-bin/carddisp.pl?gene=MGR3
MGR12	Migraine, With Or Without Aura, Susceptibility To, 12	Genetic Locus	1	GC10U901155	46.4951	https://www.genecards.org/cgi-bin/carddisp.pl?gene=MGR12
MGR10	Migraine With Or Without Aura, Susceptibility To, 10	Genetic Locus	1	GC17U902914	46.2144	https://www.genecards.org/cgi-bin/carddisp.pl?gene=MGR10
TNF	Tumor Necrosis Factor	Protein Coding	50	GC06P073386	46.0814	https://www.genecards.org/cgi-bin/carddisp.pl?gene=TNF
MGR11	Migraine With Or Without Aura, Susceptibility To, 11	Genetic Locus	1	GC18U901349	45.9266	https://www.genecards.org/cgi-bin/carddisp.pl?gene=MGR11
ESR1	Estrogen Receptor 1	Protein Coding	51	GC06P151656	45.6458	https://www.genecards.org/cgi-bin/carddisp.pl?gene=ESR1
MGR8	Migraine, Susceptibility To, 8	Genetic Locus	1	GC05U901104	45.4871	https://www.genecards.org/cgi-bin/carddisp.pl?gene=MGR8
EDNRA	Endothelin Receptor Type A	Protein Coding	49	GC04P147480	43.7725	https://www.genecards.org/cgi-bin/carddisp.pl?gene=EDNRA
KCNK18	Potassium Two Pore Domain Channel Subfamily K Member 18	Protein Coding	38	GC10P117197	40.6373	https://www.genecards.org/cgi-bin/carddisp.pl?gene=KCNK18
LOC102724058	Uncharacterized LOC102724058	RNA Gene	7	GC02P165958	38.1317	https://www.genecards.org/cgi-bin/carddisp.pl?gene=LOC102724058
BRCA2	BRCA2 DNA Repair Associated	Protein Coding	48	GC13P032315	35.7081	https://www.genecards.org/cgi-bin/carddisp.pl?gene=BRCA2
CAPN3	Calpain 3	Protein Coding	48	GC15P042359	35.3677	https://www.genecards.org/cgi-bin/carddisp.pl?gene=CAPN3
PPOX	Protoporphyrinogen Oxidase	Protein Coding	42	GC01P161286	34.7549	https://www.genecards.org/cgi-bin/carddisp.pl?gene=PPOX
PRRT2	Proline Rich Transmembrane Protein 2	Protein Coding	38	GC16P029811	32.677	https://www.genecards.org/cgi-bin/carddisp.pl?gene=PRRT2
MGR4	Migraine, Susceptibility To, 4	Genetic Locus	2	GC14U900003	26.1758	https://www.genecards.org/cgi-bin/carddisp.pl?gene=MGR4
MGR7	Migraine With Aura, Susceptibility To, 7	Genetic Locus	2	GC15U900492	23.9703	https://www.genecards.org/cgi-bin/carddisp.pl?gene=MGR7
MGR9	Migraine With Aura, Susceptibility To, 9	Genetic Locus	1	GC11U901393	22.8171	https://www.genecards.org/cgi-bin/carddisp.pl?gene=MGR9
MT-TL1	Mitochondrially Encoded TRNA-Leu (UUA/G) 1	RNA Gene	16	GCMTP003232	21.8845	https://www.genecards.org/cgi-bin/carddisp.pl?gene=MT-TL1
ETL4	Epilepsy, Occipitotemporal Lobe, And Migraine With Aura	Genetic Locus	2	GC09U902059	21.158	https://www.genecards.org/cgi-bin/carddisp.pl?gene=ETL4
MTHFR	Methylenetetrahydrofolate Reductase	Protein Coding	47	GC01M011785	19.7741	https://www.genecards.org/cgi-bin/carddisp.pl?gene=MTHFR
CALCA	Calcitonin Related Polypeptide Alpha	Protein Coding	43	GC11M014945	18.7329	https://www.genecards.org/cgi-bin/carddisp.pl?gene=CALCA
CSNK1D	Casein Kinase 1 Delta	Protein Coding	49	GC17M082239	18.4433	https://www.genecards.org/cgi-bin/carddisp.pl?gene=CSNK1D
SLC1A3	Solute Carrier Family 1 Member 3	Protein Coding	49	GC05P036636	17.9266	https://www.genecards.org/cgi-bin/carddisp.pl?gene=SLC1A3
POLG	DNA Polymerase Gamma, Catalytic Subunit	Protein Coding	46	GC15M089459	17.3554	https://www.genecards.org/cgi-bin/carddisp.pl?gene=POLG
HTR1A	5-Hydroxytryptamine Receptor 1A	Protein Coding	46	GC05M063960	16.9435	https://www.genecards.org/cgi-bin/carddisp.pl?gene=HTR1A
SLC6A4	Solute Carrier Family 6 Member 4	Protein Coding	47	GC17M030194	16.7312	https://www.genecards.org/cgi-bin/carddisp.pl?gene=SLC6A4
SLC2A1	Solute Carrier Family 2 Member 1	Protein Coding	51	GC01M042925	16.3912	https://www.genecards.org/cgi-bin/carddisp.pl?gene=SLC2A1
HTR1B	5-Hydroxytryptamine Receptor 1B	Protein Coding	44	GC06M077478	15.9339	https://www.genecards.org/cgi-bin/carddisp.pl?gene=HTR1B
ACE	Angiotensin I Converting Enzyme	Protein Coding	50	GC17P063477	15.9065	https://www.genecards.org/cgi-bin/carddisp.pl?gene=ACE
HTR1D	5-Hydroxytryptamine Receptor 1D	Protein Coding	45	GC01M023191	15.5691	https://www.genecards.org/cgi-bin/carddisp.pl?gene=HTR1D
ALPK1	Alpha Kinase 1	Protein Coding	39	GC04P112285	14.9919	https://www.genecards.org/cgi-bin/carddisp.pl?gene=ALPK1
DRD2	Dopamine Receptor D2	Protein Coding	49	GC11M113409	14.9564	https://www.genecards.org/cgi-bin/carddisp.pl?gene=DRD2
ATP1A3	ATPase Na+/K+ Transporting Subunit Alpha 3	Protein Coding	47	GC19M041966	14.8058	https://www.genecards.org/cgi-bin/carddisp.pl?gene=ATP1A3
SCN2A	Sodium Voltage-Gated Channel Alpha Subunit 2	Protein Coding	46	GC02P165194	14.6982	https://www.genecards.org/cgi-bin/carddisp.pl?gene=SCN2A
IL10	Interleukin 10	Protein Coding	46	GC01M206767	14.118	https://www.genecards.org/cgi-bin/carddisp.pl?gene=IL10
KCNA1	Potassium Voltage-Gated Channel Subfamily A Member 1	Protein Coding	45	GC12P017434	14.0321	https://www.genecards.org/cgi-bin/carddisp.pl?gene=KCNA1
NOS3	Nitric Oxide Synthase 3	Protein Coding	50	GC07P150990	14.0126	https://www.genecards.org/cgi-bin/carddisp.pl?gene=NOS3
ASTN2	Astrotactin 2	Protein Coding	37	GC09M116425	13.9431	https://www.genecards.org/cgi-bin/carddisp.pl?gene=ASTN2
FHL5	Four And A Half LIM Domains 5	Protein Coding	38	GC06P096562	13.9414	https://www.genecards.org/cgi-bin/carddisp.pl?gene=FHL5
TRPM8	Transient Receptor Potential Cation Channel Subfamily M Member 8	Protein Coding	44	GC02P233917	13.802	https://www.genecards.org/cgi-bin/carddisp.pl?gene=TRPM8
DBH	Dopamine Beta-Hydroxylase	Protein Coding	50	GC09P133636	13.5285	https://www.genecards.org/cgi-bin/carddisp.pl?gene=DBH
HTR2A	5-Hydroxytryptamine Receptor 2A	Protein Coding	47	GC13M046831	13.4727	https://www.genecards.org/cgi-bin/carddisp.pl?gene=HTR2A
MAOA	Monoamine Oxidase A	Protein Coding	48	GC0XP043654	13.3278	https://www.genecards.org/cgi-bin/carddisp.pl?gene=MAOA
SCN9A	Sodium Voltage-Gated Channel Alpha Subunit 9	Protein Coding	48	GC02M166195	13.249	https://www.genecards.org/cgi-bin/carddisp.pl?gene=SCN9A
HTR3A	5-Hydroxytryptamine Receptor 3A	Protein Coding	46	GC11P113974	13.0326	https://www.genecards.org/cgi-bin/carddisp.pl?gene=HTR3A
PRDM16	PR/SET Domain 16	Protein Coding	45	GC01P003209	12.7964	https://www.genecards.org/cgi-bin/carddisp.pl?gene=PRDM16
MTDH	Metadherin	Protein Coding	40	GC08P097643	12.7535	https://www.genecards.org/cgi-bin/carddisp.pl?gene=MTDH
F2	Coagulation Factor II, Thrombin	Protein Coding	48	GC11P046720	12.6243	https://www.genecards.org/cgi-bin/carddisp.pl?gene=F2
KCNQ3	Potassium Voltage-Gated Channel Subfamily Q Member 3	Protein Coding	45	GC08M132120	12.561	https://www.genecards.org/cgi-bin/carddisp.pl?gene=KCNQ3
HTR2C	5-Hydroxytryptamine Receptor 2C	Protein Coding	46	GC0XP114584	12.4328	https://www.genecards.org/cgi-bin/carddisp.pl?gene=HTR2C
CLCN1	Chloride Voltage-Gated Channel 1	Protein Coding	44	GC07P143316	12.3734	https://www.genecards.org/cgi-bin/carddisp.pl?gene=CLCN1
SLC6A3	Solute Carrier Family 6 Member 3	Protein Coding	49	GC05M001392	12.3146	https://www.genecards.org/cgi-bin/carddisp.pl?gene=SLC6A3
IL6	Interleukin 6	Protein Coding	48	GC07P022725	12.2051	https://www.genecards.org/cgi-bin/carddisp.pl?gene=IL6
DRD3	Dopamine Receptor D3	Protein Coding	44	GC03M114128	12.1007	https://www.genecards.org/cgi-bin/carddisp.pl?gene=DRD3
CPQ	Carboxypeptidase Q	Protein Coding	36	GC08P096645	12.0312	https://www.genecards.org/cgi-bin/carddisp.pl?gene=CPQ
COMT	Catechol-O-Methyltransferase	Protein Coding	50	GC22P019941	11.8467	https://www.genecards.org/cgi-bin/carddisp.pl?gene=COMT
CACNA1E	Calcium Voltage-Gated Channel Subunit Alpha1 E	Protein Coding	46	GC01P181317	11.836	https://www.genecards.org/cgi-bin/carddisp.pl?gene=CACNA1E
PRL	Prolactin	Protein Coding	42	GC06M022287	11.6624	https://www.genecards.org/cgi-bin/carddisp.pl?gene=PRL
BDNF	Brain Derived Neurotrophic Factor	Protein Coding	46	GC11M027654	11.6296	https://www.genecards.org/cgi-bin/carddisp.pl?gene=BDNF
LOC108663985	Calcium Voltage-Gated Channel Subunit Alpha1 A Repeat Instability Region	Biological Region	2	GC19P013469	11.5844	https://www.genecards.org/cgi-bin/carddisp.pl?gene=LOC108663985
SCN8A	Sodium Voltage-Gated Channel Alpha Subunit 8	Protein Coding	48	GC12P051590	11.5328	https://www.genecards.org/cgi-bin/carddisp.pl?gene=SCN8A
IL1B	Interleukin 1 Beta	Protein Coding	46	GC02M112829	11.5046	https://www.genecards.org/cgi-bin/carddisp.pl?gene=IL1B
EDN1	Endothelin 1	Protein Coding	47	GC06P012256	11.4965	https://www.genecards.org/cgi-bin/carddisp.pl?gene=EDN1
DRD4	Dopamine Receptor D4	Protein Coding	46	GC11P001450	11.4929	https://www.genecards.org/cgi-bin/carddisp.pl?gene=DRD4
EDNRB	Endothelin Receptor Type B	Protein Coding	48	GC13M077895	11.4337	https://www.genecards.org/cgi-bin/carddisp.pl?gene=EDNRB
OPRM1	Opioid Receptor Mu 1	Protein Coding	48	GC06P154075	11.4079	https://www.genecards.org/cgi-bin/carddisp.pl?gene=OPRM1
TSPAN2	Tetraspanin 2	Protein Coding	38	GC01M115050	11.3068	https://www.genecards.org/cgi-bin/carddisp.pl?gene=TSPAN2
VIP	Vasoactive Intestinal Peptide	Protein Coding	44	GC06P152750	11.2788	https://www.genecards.org/cgi-bin/carddisp.pl?gene=VIP
FLNA	Filamin A	Protein Coding	48	GC0XM154348	11.2661	https://www.genecards.org/cgi-bin/carddisp.pl?gene=FLNA
HTR1F	5-Hydroxytryptamine Receptor 1F	Protein Coding	44	GC03P087792	11.2205	https://www.genecards.org/cgi-bin/carddisp.pl?gene=HTR1F
KCNQ2	Potassium Voltage-Gated Channel Subfamily Q Member 2	Protein Coding	48	GC20M063400	11.0806	https://www.genecards.org/cgi-bin/carddisp.pl?gene=KCNQ2
COL4A1	Collagen Type IV Alpha 1 Chain	Protein Coding	48	GC13M110148	11.037	https://www.genecards.org/cgi-bin/carddisp.pl?gene=COL4A1
DRD5	Dopamine Receptor D5	Protein Coding	46	GC04P009783	10.9992	https://www.genecards.org/cgi-bin/carddisp.pl?gene=DRD5
MEF2D	Myocyte Enhancer Factor 2D	Protein Coding	45	GC01M156463	10.992	https://www.genecards.org/cgi-bin/carddisp.pl?gene=MEF2D
DRD1	Dopamine Receptor D1	Protein Coding	44	GC05M175440	10.8515	https://www.genecards.org/cgi-bin/carddisp.pl?gene=DRD1
PHACTR1	Phosphatase And Actin Regulator 1	Protein Coding	37	GC06P012717	10.7506	https://www.genecards.org/cgi-bin/carddisp.pl?gene=PHACTR1
CRP	C-Reactive Protein	Protein Coding	45	GC01M159724	10.7402	https://www.genecards.org/cgi-bin/carddisp.pl?gene=CRP
CNR1	Cannabinoid Receptor 1	Protein Coding	46	GC06M088139	10.6747	https://www.genecards.org/cgi-bin/carddisp.pl?gene=CNR1
ADRB2	Adrenoceptor Beta 2	Protein Coding	48	GC05P148825	10.6491	https://www.genecards.org/cgi-bin/carddisp.pl?gene=ADRB2
CACNA1C	Calcium Voltage-Gated Channel Subunit Alpha1 C	Protein Coding	49	GC12P001970	10.6414	https://www.genecards.org/cgi-bin/carddisp.pl?gene=CACNA1C
PTGS2	Prostaglandin-Endoperoxide Synthase 2	Protein Coding	48	GC01M186640	10.5387	https://www.genecards.org/cgi-bin/carddisp.pl?gene=PTGS2
MAOB	Monoamine Oxidase B	Protein Coding	42	GC0XM043766	10.4908	https://www.genecards.org/cgi-bin/carddisp.pl?gene=MAOB
CACNB4	Calcium Voltage-Gated Channel Auxiliary Subunit Beta 4	Protein Coding	45	GC02M151832	10.4657	https://www.genecards.org/cgi-bin/carddisp.pl?gene=CACNB4
HCRTR2	Hypocretin Receptor 2	Protein Coding	44	GC06P055106	10.4049	https://www.genecards.org/cgi-bin/carddisp.pl?gene=HCRTR2
RAMP1	Receptor Activity Modifying Protein 1	Protein Coding	42	GC02P237858	10.3997	https://www.genecards.org/cgi-bin/carddisp.pl?gene=RAMP1
HTR2B	5-Hydroxytryptamine Receptor 2B	Protein Coding	42	GC02M231108	10.369	https://www.genecards.org/cgi-bin/carddisp.pl?gene=HTR2B
NOS1	Nitric Oxide Synthase 1	Protein Coding	49	GC12M117208	10.3663	https://www.genecards.org/cgi-bin/carddisp.pl?gene=NOS1
SCN5A	Sodium Voltage-Gated Channel Alpha Subunit 5	Protein Coding	49	GC03M038549	10.3383	https://www.genecards.org/cgi-bin/carddisp.pl?gene=SCN5A
KCNK5	Potassium Two Pore Domain Channel Subfamily K Member 5	Protein Coding	38	GC06M059225	10.2939	https://www.genecards.org/cgi-bin/carddisp.pl?gene=KCNK5
P2RX3	Purinergic Receptor P2X 3	Protein Coding	42	GC11P057356	10.241	https://www.genecards.org/cgi-bin/carddisp.pl?gene=P2RX3
TRPV1	Transient Receptor Potential Cation Channel Subfamily V Member 1	Protein Coding	45	GC17M003565	10.1958	https://www.genecards.org/cgi-bin/carddisp.pl?gene=TRPV1
APOH	Apolipoprotein H	Protein Coding	44	GC17M066212	10.0981	https://www.genecards.org/cgi-bin/carddisp.pl?gene=APOH
ADCYAP1	Adenylate Cyclase Activating Polypeptide 1	Protein Coding	41	GC18P000895	10.0696	https://www.genecards.org/cgi-bin/carddisp.pl?gene=ADCYAP1
TPH1	Tryptophan Hydroxylase 1	Protein Coding	44	GC11M018040	10.064	https://www.genecards.org/cgi-bin/carddisp.pl?gene=TPH1
CYP2D6	Cytochrome P450 Family 2 Subfamily D Member 6	Protein Coding	47	GC22M042126	10.0216	https://www.genecards.org/cgi-bin/carddisp.pl?gene=CYP2D6
NGF	Nerve Growth Factor	Protein Coding	49	GC01M115285	9.98343	https://www.genecards.org/cgi-bin/carddisp.pl?gene=NGF
GRIA1	Glutamate Ionotropic Receptor AMPA Type Subunit 1	Protein Coding	48	GC05P153467	9.9567	https://www.genecards.org/cgi-bin/carddisp.pl?gene=GRIA1
HTR7	5-Hydroxytryptamine Receptor 7	Protein Coding	46	GC10M090740	9.94399	https://www.genecards.org/cgi-bin/carddisp.pl?gene=HTR7
STIM1	Stromal Interaction Molecule 1	Protein Coding	47	GC11P003855	9.8023	https://www.genecards.org/cgi-bin/carddisp.pl?gene=STIM1
SLC1A2	Solute Carrier Family 1 Member 2	Protein Coding	49	GC11M035253	9.80203	https://www.genecards.org/cgi-bin/carddisp.pl?gene=SLC1A2
ADORA2A	Adenosine A2a Receptor	Protein Coding	45	GC22P024417	9.78455	https://www.genecards.org/cgi-bin/carddisp.pl?gene=ADORA2A
PDE5A	Phosphodiesterase 5A	Protein Coding	44	GC04M119494	9.72168	https://www.genecards.org/cgi-bin/carddisp.pl?gene=PDE5A
KNG1	Kininogen 1	Protein Coding	46	GC03P186717	9.72086	https://www.genecards.org/cgi-bin/carddisp.pl?gene=KNG1
CACNA1B	Calcium Voltage-Gated Channel Subunit Alpha1 B	Protein Coding	48	GC09P137877	9.68936	https://www.genecards.org/cgi-bin/carddisp.pl?gene=CACNA1B
TWNK	Twinkle MtDNA Helicase	Protein Coding	33	GC10P100993	9.68537	https://www.genecards.org/cgi-bin/carddisp.pl?gene=TWNK
LEP	Leptin	Protein Coding	46	GC07P128241	9.62878	https://www.genecards.org/cgi-bin/carddisp.pl?gene=LEP
TAC1	Tachykinin Precursor 1	Protein Coding	41	GC07P097731	9.61214	https://www.genecards.org/cgi-bin/carddisp.pl?gene=TAC1
SLC20A2	Solute Carrier Family 20 Member 2	Protein Coding	45	GC08M042416	9.61007	https://www.genecards.org/cgi-bin/carddisp.pl?gene=SLC20A2
CYP3A4	Cytochrome P450 Family 3 Subfamily A Member 4	Protein Coding	49	GC07M099759	9.59489	https://www.genecards.org/cgi-bin/carddisp.pl?gene=CYP3A4
POMC	Proopiomelanocortin	Protein Coding	47	GC02M025160	9.52635	https://www.genecards.org/cgi-bin/carddisp.pl?gene=POMC
ADM	Adrenomedullin	Protein Coding	44	GC11P010304	9.50267	https://www.genecards.org/cgi-bin/carddisp.pl?gene=ADM
TREX1	Three Prime Repair Exonuclease 1	Protein Coding	41	GC03P048613	9.48481	https://www.genecards.org/cgi-bin/carddisp.pl?gene=TREX1
CACNA1H	Calcium Voltage-Gated Channel Subunit Alpha1 H	Protein Coding	49	GC16P001153	9.46843	https://www.genecards.org/cgi-bin/carddisp.pl?gene=CACNA1H
GSTM1	Glutathione S-Transferase Mu 1	Protein Coding	41	GC01P109687	9.43519	https://www.genecards.org/cgi-bin/carddisp.pl?gene=GSTM1
PNOC	Prepronociceptin	Protein Coding	37	GC08P028316	9.33467	https://www.genecards.org/cgi-bin/carddisp.pl?gene=PNOC
SLC24A3	Solute Carrier Family 24 Member 3	Protein Coding	39	GC20P019212	9.27046	https://www.genecards.org/cgi-bin/carddisp.pl?gene=SLC24A3
GRIN2B	Glutamate Ionotropic Receptor NMDA Type Subunit 2B	Protein Coding	50	GC12M013437	9.2586	https://www.genecards.org/cgi-bin/carddisp.pl?gene=GRIN2B
HTR1E	5-Hydroxytryptamine Receptor 1E	Protein Coding	40	GC06P086937	9.1975	https://www.genecards.org/cgi-bin/carddisp.pl?gene=HTR1E
CACNA1S	Calcium Voltage-Gated Channel Subunit Alpha1 S	Protein Coding	48	GC01M201008	9.1915	https://www.genecards.org/cgi-bin/carddisp.pl?gene=CACNA1S
HCRT	Hypocretin Neuropeptide Precursor	Protein Coding	38	GC17M042185	9.18791	https://www.genecards.org/cgi-bin/carddisp.pl?gene=HCRT
PPBP	Pro-Platelet Basic Protein	Protein Coding	42	GC04M073986	9.17964	https://www.genecards.org/cgi-bin/carddisp.pl?gene=PPBP
ALB	Albumin	Protein Coding	48	GC04P073397	9.17896	https://www.genecards.org/cgi-bin/carddisp.pl?gene=ALB
SCN3A	Sodium Voltage-Gated Channel Alpha Subunit 3	Protein Coding	47	GC02M165087	9.15861	https://www.genecards.org/cgi-bin/carddisp.pl?gene=SCN3A
CAV2	Caveolin 2	Protein Coding	42	GC07P116287	9.12864	https://www.genecards.org/cgi-bin/carddisp.pl?gene=CAV2
KCNK2	Potassium Two Pore Domain Channel Subfamily K Member 2	Protein Coding	39	GC01P215005	9.12632	https://www.genecards.org/cgi-bin/carddisp.pl?gene=KCNK2
PEX11B	Peroxisomal Biogenesis Factor 11 Beta	Protein Coding	40	GC01M145911	9.12499	https://www.genecards.org/cgi-bin/carddisp.pl?gene=PEX11B
NPY	Neuropeptide Y	Protein Coding	44	GC07P024290	8.97812	https://www.genecards.org/cgi-bin/carddisp.pl?gene=NPY
CALCRL	Calcitonin Receptor Like Receptor	Protein Coding	45	GC02M187341	8.90873	https://www.genecards.org/cgi-bin/carddisp.pl?gene=CALCRL
TAB2	TGF-Beta Activated Kinase 1 (MAP3K7) Binding Protein 2	Protein Coding	46	GC06P149218	8.90612	https://www.genecards.org/cgi-bin/carddisp.pl?gene=TAB2
SLC4A4	Solute Carrier Family 4 Member 4	Protein Coding	45	GC04P071063	8.86005	https://www.genecards.org/cgi-bin/carddisp.pl?gene=SLC4A4
CRH	Corticotropin Releasing Hormone	Protein Coding	43	GC08M066176	8.82972	https://www.genecards.org/cgi-bin/carddisp.pl?gene=CRH
TACR1	Tachykinin Receptor 1	Protein Coding	45	GC02M075010	8.77049	https://www.genecards.org/cgi-bin/carddisp.pl?gene=TACR1
TRPV3	Transient Receptor Potential Cation Channel Subfamily V Member 3	Protein Coding	43	GC17M003898	8.71909	https://www.genecards.org/cgi-bin/carddisp.pl?gene=TRPV3
FMR1	FMRP Translational Regulator 1	Protein Coding	43	GC0XP147933	8.7157	https://www.genecards.org/cgi-bin/carddisp.pl?gene=FMR1
HRH3	Histamine Receptor H3	Protein Coding	42	GC20M062214	8.69119	https://www.genecards.org/cgi-bin/carddisp.pl?gene=HRH3
P2RX2	Purinergic Receptor P2X 2	Protein Coding	44	GC12P132618	8.67206	https://www.genecards.org/cgi-bin/carddisp.pl?gene=P2RX2
P2RX4	Purinergic Receptor P2X 4	Protein Coding	44	GC12P125115	8.67206	https://www.genecards.org/cgi-bin/carddisp.pl?gene=P2RX4
PANX1	Pannexin 1	Protein Coding	43	GC11P094128	8.67206	https://www.genecards.org/cgi-bin/carddisp.pl?gene=PANX1
AMACR	Alpha-Methylacyl-CoA Racemase	Protein Coding	45	GC05M033986	8.45462	https://www.genecards.org/cgi-bin/carddisp.pl?gene=AMACR
SCN11A	Sodium Voltage-Gated Channel Alpha Subunit 11	Protein Coding	42	GC03M038862	8.45097	https://www.genecards.org/cgi-bin/carddisp.pl?gene=SCN11A
ADORA1	Adenosine A1 Receptor	Protein Coding	46	GC01P203090	8.40796	https://www.genecards.org/cgi-bin/carddisp.pl?gene=ADORA1
ENG	Endoglin	Protein Coding	46	GC09M127815	8.40287	https://www.genecards.org/cgi-bin/carddisp.pl?gene=ENG
CCK	Cholecystokinin	Protein Coding	41	GC03M042274	8.34691	https://www.genecards.org/cgi-bin/carddisp.pl?gene=CCK
F5	Coagulation Factor V	Protein Coding	45	GC01M169511	8.25193	https://www.genecards.org/cgi-bin/carddisp.pl?gene=F5
SNAP25	Synaptosome Associated Protein 25	Protein Coding	48	GC20P010177	8.19875	https://www.genecards.org/cgi-bin/carddisp.pl?gene=SNAP25
SCN10A	Sodium Voltage-Gated Channel Alpha Subunit 10	Protein Coding	47	GC03M038713	8.12254	https://www.genecards.org/cgi-bin/carddisp.pl?gene=SCN10A
SV2A	Synaptic Vesicle Glycoprotein 2A	Protein Coding	42	GC01M149903	8.03541	https://www.genecards.org/cgi-bin/carddisp.pl?gene=SV2A
ANKDD1B	Ankyrin Repeat And Death Domain Containing 1B	Protein Coding	29	GC05P075611	7.99417	https://www.genecards.org/cgi-bin/carddisp.pl?gene=ANKDD1B
ASIC3	Acid Sensing Ion Channel Subunit 3	Protein Coding	39	GC07P151048	7.9922	https://www.genecards.org/cgi-bin/carddisp.pl?gene=ASIC3
RAMP2	Receptor Activity Modifying Protein 2	Protein Coding	41	GC17P042758	7.98902	https://www.genecards.org/cgi-bin/carddisp.pl?gene=RAMP2
OPN4	Opsin 4	Protein Coding	41	GC10P089363	7.96618	https://www.genecards.org/cgi-bin/carddisp.pl?gene=OPN4
IAPP	Islet Amyloid Polypeptide	Protein Coding	41	GC12P021354	7.95872	https://www.genecards.org/cgi-bin/carddisp.pl?gene=IAPP
ADM2	Adrenomedullin 2	Protein Coding	35	GC22P050481	7.92433	https://www.genecards.org/cgi-bin/carddisp.pl?gene=ADM2
MT-TQ	Mitochondrially Encoded TRNA-Gln (CAA/G)	RNA Gene	13	GCMTM004331	7.89143	https://www.genecards.org/cgi-bin/carddisp.pl?gene=MT-TQ
OXT	Oxytocin/Neurophysin I Prepropeptide	Protein Coding	38	GC20P003068	7.86383	https://www.genecards.org/cgi-bin/carddisp.pl?gene=OXT
ADCYAP1R1	ADCYAP Receptor Type I	Protein Coding	45	GC07P031058	7.83035	https://www.genecards.org/cgi-bin/carddisp.pl?gene=ADCYAP1R1
INS	Insulin	Protein Coding	46	GC11M002159	7.73871	https://www.genecards.org/cgi-bin/carddisp.pl?gene=INS
FOS	Fos Proto-Oncogene, AP-1 Transcription Factor Subunit	Protein Coding	49	GC14P075278	7.68346	https://www.genecards.org/cgi-bin/carddisp.pl?gene=FOS
LOC110806262	Solute Carrier Family 6 Member 4 Gene Promoter	Biological Region	2	GC17P030235	7.64935	https://www.genecards.org/cgi-bin/carddisp.pl?gene=LOC110806262
CALCR	Calcitonin Receptor	Protein Coding	48	GC07M093424	7.60826	https://www.genecards.org/cgi-bin/carddisp.pl?gene=CALCR
RAMP3	Receptor Activity Modifying Protein 3	Protein Coding	40	GC07P045163	7.60826	https://www.genecards.org/cgi-bin/carddisp.pl?gene=RAMP3
CALCB	Calcitonin Related Polypeptide Beta	Protein Coding	37	GC11P014904	7.60826	https://www.genecards.org/cgi-bin/carddisp.pl?gene=CALCB
H2AC18	H2A Clustered Histone 18	Protein Coding	26	GC01M150508	7.56255	https://www.genecards.org/cgi-bin/carddisp.pl?gene=H2AC18
GRIK1	Glutamate Ionotropic Receptor Kainate Type Subunit 1	Protein Coding	45	GC21M029536	7.55509	https://www.genecards.org/cgi-bin/carddisp.pl?gene=GRIK1
TRPA1	Transient Receptor Potential Cation Channel Subfamily A Member 1	Protein Coding	45	GC08M072019	7.55509	https://www.genecards.org/cgi-bin/carddisp.pl?gene=TRPA1
VIPR2	Vasoactive Intestinal Peptide Receptor 2	Protein Coding	44	GC07M159028	7.45146	https://www.genecards.org/cgi-bin/carddisp.pl?gene=VIPR2
ATP12A	ATPase H+/K+ Transporting Non-Gastric Alpha2 Subunit	Protein Coding	42	GC13P024680	7.45146	https://www.genecards.org/cgi-bin/carddisp.pl?gene=ATP12A
ATP4A	ATPase H+/K+ Transporting Subunit Alpha	Protein Coding	41	GC19M060767	7.45146	https://www.genecards.org/cgi-bin/carddisp.pl?gene=ATP4A
PLG	Plasminogen	Protein Coding	48	GC06P160702	7.42672	https://www.genecards.org/cgi-bin/carddisp.pl?gene=PLG
TRPV4	Transient Receptor Potential Cation Channel Subfamily V Member 4	Protein Coding	48	GC12M109783	7.42672	https://www.genecards.org/cgi-bin/carddisp.pl?gene=TRPV4
GRM5	Glutamate Metabotropic Receptor 5	Protein Coding	47	GC11M088504	7.42672	https://www.genecards.org/cgi-bin/carddisp.pl?gene=GRM5
FAAH	Fatty Acid Amide Hydrolase	Protein Coding	47	GC01P046394	7.42672	https://www.genecards.org/cgi-bin/carddisp.pl?gene=FAAH
KCNK9	Potassium Two Pore Domain Channel Subfamily K Member 9	Protein Coding	46	GC08M139585	7.42672	https://www.genecards.org/cgi-bin/carddisp.pl?gene=KCNK9
VIPR1	Vasoactive Intestinal Peptide Receptor 1	Protein Coding	45	GC03P042490	7.42672	https://www.genecards.org/cgi-bin/carddisp.pl?gene=VIPR1
ANK1	Ankyrin 1	Protein Coding	44	GC08M041653	7.42672	https://www.genecards.org/cgi-bin/carddisp.pl?gene=ANK1
PDYN	Prodynorphin	Protein Coding	44	GC20M001978	7.42672	https://www.genecards.org/cgi-bin/carddisp.pl?gene=PDYN
KCNK4	Potassium Two Pore Domain Channel Subfamily K Member 4	Protein Coding	41	GC11P064292	7.42672	https://www.genecards.org/cgi-bin/carddisp.pl?gene=KCNK4
KCNK10	Potassium Two Pore Domain Channel Subfamily K Member 10	Protein Coding	40	GC14M088180	7.42672	https://www.genecards.org/cgi-bin/carddisp.pl?gene=KCNK10
KCNS1	Potassium Voltage-Gated Channel Modifier Subfamily S Member 1	Protein Coding	39	GC20M045099	7.42672	https://www.genecards.org/cgi-bin/carddisp.pl?gene=KCNS1
LAPTM4A	Lysosomal Protein Transmembrane 4 Alpha	Protein Coding	37	GC02M020032	7.42672	https://www.genecards.org/cgi-bin/carddisp.pl?gene=LAPTM4A
LIPN	Lipase Family Member N	Protein Coding	36	GC10P089454	7.42672	https://www.genecards.org/cgi-bin/carddisp.pl?gene=LIPN
MTRNR2L5	MT-RNR2 Like 5 (Pseudogene)	Pseudogene	18	GC10P055638	7.42672	https://www.genecards.org/cgi-bin/carddisp.pl?gene=MTRNR2L5
MT-ND4	Mitochondrially Encoded NADH:Ubiquinone Oxidoreductase Core Subunit 4	Protein Coding	32	GCMTP010762	7.11762	https://www.genecards.org/cgi-bin/carddisp.pl?gene=MT-ND4
PDGFRB	Platelet Derived Growth Factor Receptor Beta	Protein Coding	53	GC05M150113	7.11284	https://www.genecards.org/cgi-bin/carddisp.pl?gene=PDGFRB
ATRIP	ATR Interacting Protein	Protein Coding	41	GC03P048605	7.03166	https://www.genecards.org/cgi-bin/carddisp.pl?gene=ATRIP
ATRIP-TREX1	ATRIP-TREX1 Readthrough	RNA Gene	6	GC03P048606	7.03166	https://www.genecards.org/cgi-bin/carddisp.pl?gene=ATRIP-TREX1
MT-ND5	Mitochondrially Encoded NADH:Ubiquinone Oxidoreductase Core Subunit 5	Protein Coding	33	GCMTP012339	6.96462	https://www.genecards.org/cgi-bin/carddisp.pl?gene=MT-ND5
TGFBR2	Transforming Growth Factor Beta Receptor 2	Protein Coding	50	GC03P030623	6.86524	https://www.genecards.org/cgi-bin/carddisp.pl?gene=TGFBR2
MT-ND1	Mitochondrially Encoded NADH:Ubiquinone Oxidoreductase Core Subunit 1	Protein Coding	32	GCMTP003309	6.83625	https://www.genecards.org/cgi-bin/carddisp.pl?gene=MT-ND1
MT-TF	Mitochondrially Encoded TRNA-Phe (UUU/C)	RNA Gene	14	GCMTP000580	6.83625	https://www.genecards.org/cgi-bin/carddisp.pl?gene=MT-TF
MT-TS1	Mitochondrially Encoded TRNA-Ser (UCN) 1	RNA Gene	15	GCMTM007447	6.78126	https://www.genecards.org/cgi-bin/carddisp.pl?gene=MT-TS1
PGK1	Phosphoglycerate Kinase 1	Protein Coding	46	GC0XP077968	6.68729	https://www.genecards.org/cgi-bin/carddisp.pl?gene=PGK1
LOC102723566	Uncharacterized LOC102723566	RNA Gene	11	GC09P127816	6.55458	https://www.genecards.org/cgi-bin/carddisp.pl?gene=LOC102723566
MT-CO1	Mitochondrially Encoded Cytochrome C Oxidase I	Protein Coding	33	GCMTP005906	6.506	https://www.genecards.org/cgi-bin/carddisp.pl?gene=MT-CO1
MT-TK	Mitochondrially Encoded TRNA-Lys (AAA/G)	RNA Gene	14	GCMTP008297	6.506	https://www.genecards.org/cgi-bin/carddisp.pl?gene=MT-TK
PRKCSH	Protein Kinase C Substrate 80K-H	Protein Coding	44	GC19P011435	6.50476	https://www.genecards.org/cgi-bin/carddisp.pl?gene=PRKCSH
MT-ND6	Mitochondrially Encoded NADH:Ubiquinone Oxidoreductase Core Subunit 6	Protein Coding	32	GCMTM014151	6.4652	https://www.genecards.org/cgi-bin/carddisp.pl?gene=MT-ND6
MT-TV	Mitochondrially Encoded TRNA-Val (GUN)	RNA Gene	14	GCMTP001605	6.4652	https://www.genecards.org/cgi-bin/carddisp.pl?gene=MT-TV
MT-TW	Mitochondrially Encoded TRNA-Trp (UGA/G)	RNA Gene	13	GCMTP005514	6.41203	https://www.genecards.org/cgi-bin/carddisp.pl?gene=MT-TW
PDGFB	Platelet Derived Growth Factor Subunit B	Protein Coding	49	GC22M054541	6.28366	https://www.genecards.org/cgi-bin/carddisp.pl?gene=PDGFB
MT-TH	Mitochondrially Encoded TRNA-His (CAU/C)	RNA Gene	14	GCMTP012140	6.28366	https://www.genecards.org/cgi-bin/carddisp.pl?gene=MT-TH
APP	Amyloid Beta Precursor Protein	Protein Coding	50	GC21M025880	6.21684	https://www.genecards.org/cgi-bin/carddisp.pl?gene=APP
RASA1	RAS P21 Protein Activator 1	Protein Coding	45	GC05P087267	6.17083	https://www.genecards.org/cgi-bin/carddisp.pl?gene=RASA1
SUGCT	Succinyl-CoA:Glutarate-CoA Transferase	Protein Coding	36	GC07P040134	5.96457	https://www.genecards.org/cgi-bin/carddisp.pl?gene=SUGCT
LGI1	Leucine Rich Glioma Inactivated 1	Protein Coding	42	GC10P093757	5.927	https://www.genecards.org/cgi-bin/carddisp.pl?gene=LGI1
EPHB4	EPH Receptor B4	Protein Coding	51	GC07M101462	5.9204	https://www.genecards.org/cgi-bin/carddisp.pl?gene=EPHB4
C1QTNF3-AMACR	C1QTNF3-AMACR Readthrough (NMD Candidate)	RNA Gene	17	GC05M033989	5.90079	https://www.genecards.org/cgi-bin/carddisp.pl?gene=C1QTNF3-AMACR
NAXE	NAD(P)HX Epimerase	Protein Coding	35	GC01P156591	5.8696	https://www.genecards.org/cgi-bin/carddisp.pl?gene=NAXE
ATP1B1	ATPase Na+/K+ Transporting Subunit Beta 1	Protein Coding	47	GC01P169105	5.81713	https://www.genecards.org/cgi-bin/carddisp.pl?gene=ATP1B1
CHRM2	Cholinergic Receptor Muscarinic 2	Protein Coding	48	GC07P136868	5.76145	https://www.genecards.org/cgi-bin/carddisp.pl?gene=CHRM2
DGUOK	Deoxyguanosine Kinase	Protein Coding	44	GC02P073926	5.74885	https://www.genecards.org/cgi-bin/carddisp.pl?gene=DGUOK
MT-ATP6	Mitochondrially Encoded ATP Synthase Membrane Subunit 6	Protein Coding	33	GCMTP008531	5.63332	https://www.genecards.org/cgi-bin/carddisp.pl?gene=MT-ATP6
TLR4	Toll Like Receptor 4	Protein Coding	50	GC09P117704	5.60875	https://www.genecards.org/cgi-bin/carddisp.pl?gene=TLR4
LTA	Lymphotoxin Alpha	Protein Coding	41	GC06P073384	5.60791	https://www.genecards.org/cgi-bin/carddisp.pl?gene=LTA
STARD7	StAR Related Lipid Transfer Domain Containing 7	Protein Coding	37	GC02M096184	5.57089	https://www.genecards.org/cgi-bin/carddisp.pl?gene=STARD7
MYORG	Myogenesis Regulating Glycosidase (Putative)	Protein Coding	29	GC09M034366	5.57089	https://www.genecards.org/cgi-bin/carddisp.pl?gene=MYORG
CACNA1F	Calcium Voltage-Gated Channel Subunit Alpha1 F	Protein Coding	44	GC0XM049205	5.55742	https://www.genecards.org/cgi-bin/carddisp.pl?gene=CACNA1F
SPTAN1	Spectrin Alpha, Non-Erythrocytic 1	Protein Coding	47	GC09P128552	5.50057	https://www.genecards.org/cgi-bin/carddisp.pl?gene=SPTAN1
RRM2B	Ribonucleotide Reductase Regulatory TP53 Inducible Subunit M2B	Protein Coding	48	GC08M102204	5.48716	https://www.genecards.org/cgi-bin/carddisp.pl?gene=RRM2B
GABRG2	Gamma-Aminobutyric Acid Type A Receptor Subunit Gamma2	Protein Coding	47	GC05P162000	5.48484	https://www.genecards.org/cgi-bin/carddisp.pl?gene=GABRG2
ATP1B2	ATPase Na+/K+ Transporting Subunit Beta 2	Protein Coding	41	GC17P010350	5.44453	https://www.genecards.org/cgi-bin/carddisp.pl?gene=ATP1B2
ACVRL1	Activin A Receptor Like Type 1	Protein Coding	48	GC12P051906	5.43415	https://www.genecards.org/cgi-bin/carddisp.pl?gene=ACVRL1
INSR	Insulin Receptor	Protein Coding	52	GC19M007112	5.38416	https://www.genecards.org/cgi-bin/carddisp.pl?gene=INSR
GNAI2	G Protein Subunit Alpha I2	Protein Coding	45	GC03P050226	5.35243	https://www.genecards.org/cgi-bin/carddisp.pl?gene=GNAI2
ORAI1	ORAI Calcium Release-Activated Calcium Modulator 1	Protein Coding	43	GC12P125118	5.33033	https://www.genecards.org/cgi-bin/carddisp.pl?gene=ORAI1
GNB1	G Protein Subunit Beta 1	Protein Coding	44	GC01M001785	5.31163	https://www.genecards.org/cgi-bin/carddisp.pl?gene=GNB1
GNG2	G Protein Subunit Gamma 2	Protein Coding	42	GC14P051826	5.31163	https://www.genecards.org/cgi-bin/carddisp.pl?gene=GNG2
APOE	Apolipoprotein E	Protein Coding	49	GC19P047219	5.28729	https://www.genecards.org/cgi-bin/carddisp.pl?gene=APOE
PRICKLE2	Prickle Planar Cell Polarity Protein 2	Protein Coding	38	GC03M064079	5.26454	https://www.genecards.org/cgi-bin/carddisp.pl?gene=PRICKLE2
EA8	Episodic Ataxia, Type 8	Genetic Locus	1	GC01U904285	5.18802	https://www.genecards.org/cgi-bin/carddisp.pl?gene=EA8
MMP2	Matrix Metallopeptidase 2	Protein Coding	51	GC16P055390	5.18439	https://www.genecards.org/cgi-bin/carddisp.pl?gene=MMP2
HLA-DQB1	Major Histocompatibility Complex, Class II, DQ Beta 1	Protein Coding	42	GC06M059121	5.13778	https://www.genecards.org/cgi-bin/carddisp.pl?gene=HLA-DQB1
CXCL12	C-X-C Motif Chemokine Ligand 12	Protein Coding	44	GC10M044294	5.0635	https://www.genecards.org/cgi-bin/carddisp.pl?gene=CXCL12
MTR	5-Methyltetrahydrofolate-Homocysteine Methyltransferase	Protein Coding	46	GC01P236795	5.00187	https://www.genecards.org/cgi-bin/carddisp.pl?gene=MTR
CACNA1D	Calcium Voltage-Gated Channel Subunit Alpha1 D	Protein Coding	46	GC03P053328	4.90932	https://www.genecards.org/cgi-bin/carddisp.pl?gene=CACNA1D
TNFRSF1A	TNF Receptor Superfamily Member 1A	Protein Coding	48	GC12M006328	4.88722	https://www.genecards.org/cgi-bin/carddisp.pl?gene=TNFRSF1A
COL4A2	Collagen Type IV Alpha 2 Chain	Protein Coding	45	GC13P110305	4.87053	https://www.genecards.org/cgi-bin/carddisp.pl?gene=COL4A2
ATP1A4	ATPase Na+/K+ Transporting Subunit Alpha 4	Protein Coding	40	GC01P160151	4.8622	https://www.genecards.org/cgi-bin/carddisp.pl?gene=ATP1A4
KAT6B	Lysine Acetyltransferase 6B	Protein Coding	42	GC10P074857	4.85959	https://www.genecards.org/cgi-bin/carddisp.pl?gene=KAT6B
DUSP29	Dual Specificity Phosphatase 29	Protein Coding	26	GC10M075028	4.85959	https://www.genecards.org/cgi-bin/carddisp.pl?gene=DUSP29
SMARCB1	SWI/SNF Related, Matrix Associated, Actin Dependent Regulator Of Chromatin, Subfamily B, Member 1	Protein Coding	44	GC22P023786	4.8493	https://www.genecards.org/cgi-bin/carddisp.pl?gene=SMARCB1
MT-CO3	Mitochondrially Encoded Cytochrome C Oxidase III	Protein Coding	32	GCMTP009209	4.83444	https://www.genecards.org/cgi-bin/carddisp.pl?gene=MT-CO3
MYH7	Myosin Heavy Chain 7	Protein Coding	46	GC14M023412	4.82703	https://www.genecards.org/cgi-bin/carddisp.pl?gene=MYH7
OPA1	OPA1 Mitochondrial Dynamin Like GTPase	Protein Coding	43	GC03P193594	4.8129	https://www.genecards.org/cgi-bin/carddisp.pl?gene=OPA1
SLC25A4	Solute Carrier Family 25 Member 4	Protein Coding	48	GC04P185143	4.77439	https://www.genecards.org/cgi-bin/carddisp.pl?gene=SLC25A4
POLG2	DNA Polymerase Gamma 2, Accessory Subunit	Protein Coding	41	GC17M064477	4.77439	https://www.genecards.org/cgi-bin/carddisp.pl?gene=POLG2
RELN	Reelin	Protein Coding	44	GC07M103471	4.71896	https://www.genecards.org/cgi-bin/carddisp.pl?gene=RELN
HLA-B	Major Histocompatibility Complex, Class I, B	Protein Coding	46	GC06M059025	4.70608	https://www.genecards.org/cgi-bin/carddisp.pl?gene=HLA-B
NPFF	Neuropeptide FF-Amide Peptide Precursor	Protein Coding	36	GC12M053516	4.69464	https://www.genecards.org/cgi-bin/carddisp.pl?gene=NPFF
SCN4A	Sodium Voltage-Gated Channel Alpha Subunit 4	Protein Coding	45	GC17M063938	4.66609	https://www.genecards.org/cgi-bin/carddisp.pl?gene=SCN4A
FGFR3	Fibroblast Growth Factor Receptor 3	Protein Coding	53	GC04P001795	4.63136	https://www.genecards.org/cgi-bin/carddisp.pl?gene=FGFR3
PIK3CA	Phosphatidylinositol-4,5-Bisphosphate 3-Kinase Catalytic Subunit Alpha	Protein Coding	51	GC03P179148	4.60613	https://www.genecards.org/cgi-bin/carddisp.pl?gene=PIK3CA
GABRA5	Gamma-Aminobutyric Acid Type A Receptor Subunit Alpha5	Protein Coding	47	GC15P026866	4.5608	https://www.genecards.org/cgi-bin/carddisp.pl?gene=GABRA5
EA3	Episodic Ataxia, Type 3	Genetic Locus	1	GC01U901580	4.55177	https://www.genecards.org/cgi-bin/carddisp.pl?gene=EA3
EA7	Episodic Ataxia, Type 7	Genetic Locus	1	GC19U901047	4.55177	https://www.genecards.org/cgi-bin/carddisp.pl?gene=EA7
PRICKLE2-AS1	PRICKLE2 Antisense RNA 1	RNA Gene	14	GC03P064085	4.55177	https://www.genecards.org/cgi-bin/carddisp.pl?gene=PRICKLE2-AS1
AQP1	Aquaporin 1 (Colton Blood Group)	Protein Coding	46	GC07P030911	4.52938	https://www.genecards.org/cgi-bin/carddisp.pl?gene=AQP1
NF1	Neurofibromin 1	Protein Coding	48	GC17P031094	4.51853	https://www.genecards.org/cgi-bin/carddisp.pl?gene=NF1
RNASEH1	Ribonuclease H1	Protein Coding	42	GC02M003544	4.51853	https://www.genecards.org/cgi-bin/carddisp.pl?gene=RNASEH1
MYD88	MYD88 Innate Immune Signal Transduction Adaptor	Protein Coding	48	GC03P038139	4.48758	https://www.genecards.org/cgi-bin/carddisp.pl?gene=MYD88
COL5A1	Collagen Type V Alpha 1 Chain	Protein Coding	46	GC09P134641	4.48758	https://www.genecards.org/cgi-bin/carddisp.pl?gene=COL5A1
SMAD3	SMAD Family Member 3	Protein Coding	48	GC15P067063	4.47118	https://www.genecards.org/cgi-bin/carddisp.pl?gene=SMAD3
SCN3B	Sodium Voltage-Gated Channel Beta Subunit 3	Protein Coding	44	GC11M123629	4.46286	https://www.genecards.org/cgi-bin/carddisp.pl?gene=SCN3B
MT-TT	Mitochondrially Encoded TRNA-Thr (ACN)	RNA Gene	15	GCMTP015890	4.43537	https://www.genecards.org/cgi-bin/carddisp.pl?gene=MT-TT
MT-TI	Mitochondrially Encoded TRNA-Ile (AUU/C)	RNA Gene	13	GCMTP004265	4.43537	https://www.genecards.org/cgi-bin/carddisp.pl?gene=MT-TI
MT-TL2	Mitochondrially Encoded TRNA-Leu (CUN) 2	RNA Gene	13	GCMTP012268	4.43537	https://www.genecards.org/cgi-bin/carddisp.pl?gene=MT-TL2
MT-TN	Mitochondrially Encoded TRNA-Asn (AAU/C)	RNA Gene	13	GCMTM005659	4.43537	https://www.genecards.org/cgi-bin/carddisp.pl?gene=MT-TN
MT-TA	Mitochondrially Encoded TRNA-Ala (GCN)	RNA Gene	12	GCMTM005589	4.43537	https://www.genecards.org/cgi-bin/carddisp.pl?gene=MT-TA
MT-TE	Mitochondrially Encoded TRNA-Glu (GAA/G)	RNA Gene	12	GCMTM014676	4.43537	https://www.genecards.org/cgi-bin/carddisp.pl?gene=MT-TE
MT-TP	Mitochondrially Encoded TRNA-Pro (CCN)	RNA Gene	10	GCMTM015957	4.43537	https://www.genecards.org/cgi-bin/carddisp.pl?gene=MT-TP
MT-CO2	Mitochondrially Encoded Cytochrome C Oxidase II	Protein Coding	33	GCMTP007587	4.41022	https://www.genecards.org/cgi-bin/carddisp.pl?gene=MT-CO2
MT-TS2	Mitochondrially Encoded TRNA-Ser (AGU/C) 2	RNA Gene	13	GCMTP012215	4.41022	https://www.genecards.org/cgi-bin/carddisp.pl?gene=MT-TS2
TGFB1	Transforming Growth Factor Beta 1	Protein Coding	50	GC19M041301	4.39503	https://www.genecards.org/cgi-bin/carddisp.pl?gene=TGFB1
HLA-DRB1	Major Histocompatibility Complex, Class II, DR Beta 1	Protein Coding	46	GC06M032578	4.38159	https://www.genecards.org/cgi-bin/carddisp.pl?gene=HLA-DRB1
SOD2	Superoxide Dismutase 2	Protein Coding	49	GC06M159669	4.38055	https://www.genecards.org/cgi-bin/carddisp.pl?gene=SOD2
COL3A1	Collagen Type III Alpha 1 Chain	Protein Coding	46	GC02P188974	4.34281	https://www.genecards.org/cgi-bin/carddisp.pl?gene=COL3A1
IL23R	Interleukin 23 Receptor	Protein Coding	44	GC01P067138	4.34281	https://www.genecards.org/cgi-bin/carddisp.pl?gene=IL23R
TP53	Tumor Protein P53	Protein Coding	51	GC17M007661	4.33455	https://www.genecards.org/cgi-bin/carddisp.pl?gene=TP53
DEPDC5	DEP Domain Containing 5, GATOR1 Subcomplex Subunit	Protein Coding	38	GC22P031753	4.28185	https://www.genecards.org/cgi-bin/carddisp.pl?gene=DEPDC5
ADA2	Adenosine Deaminase 2	Protein Coding	33	GC22M017183	4.28185	https://www.genecards.org/cgi-bin/carddisp.pl?gene=ADA2
SQOR	Sulfide Quinone Oxidoreductase	Protein Coding	29	GC15P045632	4.28185	https://www.genecards.org/cgi-bin/carddisp.pl?gene=SQOR
LRP1	LDL Receptor Related Protein 1	Protein Coding	48	GC12P057128	4.23828	https://www.genecards.org/cgi-bin/carddisp.pl?gene=LRP1
FBN1	Fibrillin 1	Protein Coding	46	GC15M048408	4.21688	https://www.genecards.org/cgi-bin/carddisp.pl?gene=FBN1
ASTN1	Astrotactin 1	Protein Coding	35	GC01M176857	4.21044	https://www.genecards.org/cgi-bin/carddisp.pl?gene=ASTN1
SMAD4	SMAD Family Member 4	Protein Coding	49	GC18P051028	4.17445	https://www.genecards.org/cgi-bin/carddisp.pl?gene=SMAD4
MVK	Mevalonate Kinase	Protein Coding	47	GC12P109573	4.17445	https://www.genecards.org/cgi-bin/carddisp.pl?gene=MVK
MEFV	MEFV Innate Immuity Regulator, Pyrin	Protein Coding	42	GC16M006017	4.17445	https://www.genecards.org/cgi-bin/carddisp.pl?gene=MEFV
SPOP	Speckle Type BTB/POZ Protein	Protein Coding	42	GC17M049598	4.13653	https://www.genecards.org/cgi-bin/carddisp.pl?gene=SPOP
FGF12	Fibroblast Growth Factor 12	Protein Coding	42	GC03M192139	4.13294	https://www.genecards.org/cgi-bin/carddisp.pl?gene=FGF12
NMT1	N-Myristoyltransferase 1	Protein Coding	42	GC17P048827	4.13294	https://www.genecards.org/cgi-bin/carddisp.pl?gene=NMT1
MCOLN2	Mucolipin TRP Cation Channel 2	Protein Coding	35	GC01M084925	4.13294	https://www.genecards.org/cgi-bin/carddisp.pl?gene=MCOLN2
NRP1	Neuropilin 1	Protein Coding	45	GC10M033177	4.07432	https://www.genecards.org/cgi-bin/carddisp.pl?gene=NRP1
BMPR1A	Bone Morphogenetic Protein Receptor Type 1A	Protein Coding	49	GC10P089366	4.06336	https://www.genecards.org/cgi-bin/carddisp.pl?gene=BMPR1A
NLRP3	NLR Family Pyrin Domain Containing 3	Protein Coding	46	GC01P247415	4.06336	https://www.genecards.org/cgi-bin/carddisp.pl?gene=NLRP3
AGTR1	Angiotensin II Receptor Type 1	Protein Coding	50	GC03P148697	4.03711	https://www.genecards.org/cgi-bin/carddisp.pl?gene=AGTR1
FAS	Fas Cell Surface Death Receptor	Protein Coding	49	GC10P089458	4.00619	https://www.genecards.org/cgi-bin/carddisp.pl?gene=FAS
MSH6	MutS Homolog 6	Protein Coding	48	GC02P047695	4.00619	https://www.genecards.org/cgi-bin/carddisp.pl?gene=MSH6
EPCAM	Epithelial Cell Adhesion Molecule	Protein Coding	47	GC02P047345	4.00619	https://www.genecards.org/cgi-bin/carddisp.pl?gene=EPCAM
MLH1	MutL Homolog 1	Protein Coding	47	GC03P036993	4.00619	https://www.genecards.org/cgi-bin/carddisp.pl?gene=MLH1
MSH2	MutS Homolog 2	Protein Coding	47	GC02P047402	4.00619	https://www.genecards.org/cgi-bin/carddisp.pl?gene=MSH2
PMS2	PMS1 Homolog 2, Mismatch Repair System Component	Protein Coding	47	GC07M005973	4.00619	https://www.genecards.org/cgi-bin/carddisp.pl?gene=PMS2
GP1BA	Glycoprotein Ib Platelet Subunit Alpha	Protein Coding	45	GC17P004932	4.00619	https://www.genecards.org/cgi-bin/carddisp.pl?gene=GP1BA
ADAMTSL1	ADAMTS Like 1	Protein Coding	42	GC09P017906	4.00619	https://www.genecards.org/cgi-bin/carddisp.pl?gene=ADAMTSL1
NAV1	Neuron Navigator 1	Protein Coding	37	GC01P201558	4.00605	https://www.genecards.org/cgi-bin/carddisp.pl?gene=NAV1
NOS2	Nitric Oxide Synthase 2	Protein Coding	48	GC17M027756	3.99892	https://www.genecards.org/cgi-bin/carddisp.pl?gene=NOS2
GRIN2A	Glutamate Ionotropic Receptor NMDA Type Subunit 2A	Protein Coding	51	GC16M009753	3.9933	https://www.genecards.org/cgi-bin/carddisp.pl?gene=GRIN2A
STAT4	Signal Transducer And Activator Of Transcription 4	Protein Coding	45	GC02M191029	3.9933	https://www.genecards.org/cgi-bin/carddisp.pl?gene=STAT4
NOP56	NOP56 Ribonucleoprotein	Protein Coding	42	GC20P003686	3.9933	https://www.genecards.org/cgi-bin/carddisp.pl?gene=NOP56
FGFR2	Fibroblast Growth Factor Receptor 2	Protein Coding	53	GC10M121478	3.91859	https://www.genecards.org/cgi-bin/carddisp.pl?gene=FGFR2
DNM1L	Dynamin 1 Like	Protein Coding	46	GC12P032679	3.91859	https://www.genecards.org/cgi-bin/carddisp.pl?gene=DNM1L
SH2B1	SH2B Adaptor Protein 1	Protein Coding	42	GC16P038451	3.91859	https://www.genecards.org/cgi-bin/carddisp.pl?gene=SH2B1
MLH3	MutL Homolog 3	Protein Coding	42	GC14M075013	3.91859	https://www.genecards.org/cgi-bin/carddisp.pl?gene=MLH3
FAN1	FANCD2 And FANCI Associated Nuclease 1	Protein Coding	37	GC15P036768	3.91859	https://www.genecards.org/cgi-bin/carddisp.pl?gene=FAN1
ZFTA	Zinc Finger Translocation Associated	Protein Coding	24	GC11M084296	3.91859	https://www.genecards.org/cgi-bin/carddisp.pl?gene=ZFTA
ITGB3	Integrin Subunit Beta 3	Protein Coding	49	GC17P049102	3.91335	https://www.genecards.org/cgi-bin/carddisp.pl?gene=ITGB3
IL1A	Interleukin 1 Alpha	Protein Coding	43	GC02M112773	3.86698	https://www.genecards.org/cgi-bin/carddisp.pl?gene=IL1A
ATP13A1	ATPase 13A1	Protein Coding	40	GC19M019645	3.859	https://www.genecards.org/cgi-bin/carddisp.pl?gene=ATP13A1
NOP53	NOP53 Ribosome Biogenesis Factor	Protein Coding	29	GC19P049383	3.859	https://www.genecards.org/cgi-bin/carddisp.pl?gene=NOP53
GNB3	G Protein Subunit Beta 3	Protein Coding	46	GC12P006839	3.83895	https://www.genecards.org/cgi-bin/carddisp.pl?gene=GNB3
MTRR	5-Methyltetrahydrofolate-Homocysteine Methyltransferase Reductase	Protein Coding	42	GC05P007851	3.80498	https://www.genecards.org/cgi-bin/carddisp.pl?gene=MTRR
PGR	Progesterone Receptor	Protein Coding	48	GC11M101030	3.7871	https://www.genecards.org/cgi-bin/carddisp.pl?gene=PGR
NFIX	Nuclear Factor I X	Protein Coding	43	GC19P013445	3.75062	https://www.genecards.org/cgi-bin/carddisp.pl?gene=NFIX
ASS1	Argininosuccinate Synthase 1	Protein Coding	47	GC09P130444	3.72259	https://www.genecards.org/cgi-bin/carddisp.pl?gene=ASS1
CCNH	Cyclin H	Protein Coding	44	GC05M087311	3.72259	https://www.genecards.org/cgi-bin/carddisp.pl?gene=CCNH
PLOD1	Procollagen-Lysine,2-Oxoglutarate 5-Dioxygenase 1	Protein Coding	42	GC01P011934	3.72259	https://www.genecards.org/cgi-bin/carddisp.pl?gene=PLOD1
TWIST1	Twist Family BHLH Transcription Factor 1	Protein Coding	45	GC07M019020	3.69745	https://www.genecards.org/cgi-bin/carddisp.pl?gene=TWIST1
CTLA4	Cytotoxic T-Lymphocyte Associated Protein 4	Protein Coding	44	GC02P203867	3.66371	https://www.genecards.org/cgi-bin/carddisp.pl?gene=CTLA4
KRAS	KRAS Proto-Oncogene, GTPase	Protein Coding	49	GC12M025204	3.56908	https://www.genecards.org/cgi-bin/carddisp.pl?gene=KRAS
RELA	RELA Proto-Oncogene, NF-KB Subunit	Protein Coding	49	GC11M065653	3.56908	https://www.genecards.org/cgi-bin/carddisp.pl?gene=RELA
GATA2	GATA Binding Protein 2	Protein Coding	47	GC03M128479	3.56908	https://www.genecards.org/cgi-bin/carddisp.pl?gene=GATA2
CCR1	C-C Motif Chemokine Receptor 1	Protein Coding	45	GC03M046218	3.56908	https://www.genecards.org/cgi-bin/carddisp.pl?gene=CCR1
GP9	Glycoprotein IX Platelet	Protein Coding	45	GC03P133052	3.56908	https://www.genecards.org/cgi-bin/carddisp.pl?gene=GP9
C4A	Complement C4A (Rodgers Blood Group)	Protein Coding	44	GC06P073413	3.56908	https://www.genecards.org/cgi-bin/carddisp.pl?gene=C4A
ERAP1	Endoplasmic Reticulum Aminopeptidase 1	Protein Coding	44	GC05M096760	3.56908	https://www.genecards.org/cgi-bin/carddisp.pl?gene=ERAP1
SLC6A19	Solute Carrier Family 6 Member 19	Protein Coding	44	GC05P001201	3.56908	https://www.genecards.org/cgi-bin/carddisp.pl?gene=SLC6A19
SEMA4A	Semaphorin 4A	Protein Coding	44	GC01P156147	3.56908	https://www.genecards.org/cgi-bin/carddisp.pl?gene=SEMA4A
AIP	Aryl Hydrocarbon Receptor Interacting Protein	Protein Coding	43	GC11P067468	3.56908	https://www.genecards.org/cgi-bin/carddisp.pl?gene=AIP
IL12A	Interleukin 12A	Protein Coding	43	GC03P159988	3.56908	https://www.genecards.org/cgi-bin/carddisp.pl?gene=IL12A
IL12B	Interleukin 12B	Protein Coding	43	GC05M159314	3.56908	https://www.genecards.org/cgi-bin/carddisp.pl?gene=IL12B
RPS20	Ribosomal Protein S20	Protein Coding	43	GC08M056067	3.56908	https://www.genecards.org/cgi-bin/carddisp.pl?gene=RPS20
ACSF3	Acyl-CoA Synthetase Family Member 3	Protein Coding	42	GC16P089088	3.56908	https://www.genecards.org/cgi-bin/carddisp.pl?gene=ACSF3
GDF2	Growth Differentiation Factor 2	Protein Coding	42	GC10P047322	3.56908	https://www.genecards.org/cgi-bin/carddisp.pl?gene=GDF2
MLX	MAX Dimerization Protein MLX	Protein Coding	42	GC17P042567	3.56908	https://www.genecards.org/cgi-bin/carddisp.pl?gene=MLX
GP1BB	Glycoprotein Ib Platelet Subunit Beta	Protein Coding	41	GC22P031907	3.56908	https://www.genecards.org/cgi-bin/carddisp.pl?gene=GP1BB
NDP	Norrin Cystine Knot Growth Factor NDP	Protein Coding	41	GC0XM043948	3.56908	https://www.genecards.org/cgi-bin/carddisp.pl?gene=NDP
PMS1	PMS1 Homolog 1, Mismatch Repair System Component	Protein Coding	41	GC02P189784	3.56908	https://www.genecards.org/cgi-bin/carddisp.pl?gene=PMS1
COPB1	COPI Coat Complex Subunit Beta 1	Protein Coding	40	GC11M014436	3.56908	https://www.genecards.org/cgi-bin/carddisp.pl?gene=COPB1
SRPX2	Sushi Repeat Containing Protein X-Linked 2	Protein Coding	40	GC0XP100648	3.56908	https://www.genecards.org/cgi-bin/carddisp.pl?gene=SRPX2
KLRC4	Killer Cell Lectin Like Receptor C4	Protein Coding	38	GC12M019104	3.56908	https://www.genecards.org/cgi-bin/carddisp.pl?gene=KLRC4
GPR101	G Protein-Coupled Receptor 101	Protein Coding	38	GC0XM137030	3.56908	https://www.genecards.org/cgi-bin/carddisp.pl?gene=GPR101
UBAC2	UBA Domain Containing 2	Protein Coding	38	GC13P099200	3.56908	https://www.genecards.org/cgi-bin/carddisp.pl?gene=UBAC2
CLTRN	Collectrin, Amino Acid Transport Regulator	Protein Coding	29	GC0XM015629	3.56908	https://www.genecards.org/cgi-bin/carddisp.pl?gene=CLTRN
IL12A-AS1	IL12A Antisense RNA 1	RNA Gene	16	GC03M159913	3.56908	https://www.genecards.org/cgi-bin/carddisp.pl?gene=IL12A-AS1
GABRE	Gamma-Aminobutyric Acid Type A Receptor Subunit Epsilon	Protein Coding	38	GC0XM151955	3.56407	https://www.genecards.org/cgi-bin/carddisp.pl?gene=GABRE
IL13	Interleukin 13	Protein Coding	42	GC05P132656	3.48309	https://www.genecards.org/cgi-bin/carddisp.pl?gene=IL13
NPC1	NPC Intracellular Cholesterol Transporter 1	Protein Coding	46	GC18M023506	3.46723	https://www.genecards.org/cgi-bin/carddisp.pl?gene=NPC1
FKRP	Fukutin Related Protein	Protein Coding	40	GC19P046746	3.46723	https://www.genecards.org/cgi-bin/carddisp.pl?gene=FKRP
ICAM1	Intercellular Adhesion Molecule 1	Protein Coding	49	GC19P010284	3.4638	https://www.genecards.org/cgi-bin/carddisp.pl?gene=ICAM1
HTRA1	HtrA Serine Peptidase 1	Protein Coding	44	GC10P122461	3.4321	https://www.genecards.org/cgi-bin/carddisp.pl?gene=HTRA1
SELE	Selectin E	Protein Coding	42	GC01M169722	3.40102	https://www.genecards.org/cgi-bin/carddisp.pl?gene=SELE
STX1A	Syntaxin 1A	Protein Coding	46	GC07M073700	3.3884	https://www.genecards.org/cgi-bin/carddisp.pl?gene=STX1A
CYP1A2	Cytochrome P450 Family 1 Subfamily A Member 2	Protein Coding	45	GC15P074748	3.37536	https://www.genecards.org/cgi-bin/carddisp.pl?gene=CYP1A2
NOTCH4	Notch Receptor 4	Protein Coding	45	GC06M059096	3.3651	https://www.genecards.org/cgi-bin/carddisp.pl?gene=NOTCH4
IL4	Interleukin 4	Protein Coding	44	GC05P132673	3.31984	https://www.genecards.org/cgi-bin/carddisp.pl?gene=IL4
IL1RN	Interleukin 1 Receptor Antagonist	Protein Coding	48	GC02P119865	3.31749	https://www.genecards.org/cgi-bin/carddisp.pl?gene=IL1RN
MMP3	Matrix Metallopeptidase 3	Protein Coding	49	GC11M102835	3.28644	https://www.genecards.org/cgi-bin/carddisp.pl?gene=MMP3
KCNN3	Potassium Calcium-Activated Channel Subfamily N Member 3	Protein Coding	44	GC01M154697	3.23778	https://www.genecards.org/cgi-bin/carddisp.pl?gene=KCNN3
ITPR1	Inositol 1,4,5-Trisphosphate Receptor Type 1	Protein Coding	48	GC03P004486	3.23086	https://www.genecards.org/cgi-bin/carddisp.pl?gene=ITPR1
RNR2	RNA, Ribosomal 45S Cluster 2	RNA Gene	9	GC14U990054	3.21355	https://www.genecards.org/cgi-bin/carddisp.pl?gene=RNR2
AGT	Angiotensinogen	Protein Coding	49	GC01M230702	3.20646	https://www.genecards.org/cgi-bin/carddisp.pl?gene=AGT
CD40LG	CD40 Ligand	Protein Coding	46	GC0XP136649	3.20258	https://www.genecards.org/cgi-bin/carddisp.pl?gene=CD40LG
SERPINE1	Serpin Family E Member 1	Protein Coding	49	GC07P101127	3.05151	https://www.genecards.org/cgi-bin/carddisp.pl?gene=SERPINE1
SELP	Selectin P	Protein Coding	45	GC01M169558	3.05151	https://www.genecards.org/cgi-bin/carddisp.pl?gene=SELP
PON1	Paraoxonase 1	Protein Coding	46	GC07M095297	2.99792	https://www.genecards.org/cgi-bin/carddisp.pl?gene=PON1
SERPINC1	Serpin Family C Member 1	Protein Coding	48	GC01M174452	2.9973	https://www.genecards.org/cgi-bin/carddisp.pl?gene=SERPINC1
HHT4	Telangiectasia, Hereditary Hemorrhagic, Type 4	Genetic Locus	1	GC07U901803	2.98049	https://www.genecards.org/cgi-bin/carddisp.pl?gene=HHT4
VCAM1	Vascular Cell Adhesion Molecule 1	Protein Coding	45	GC01P100719	2.96392	https://www.genecards.org/cgi-bin/carddisp.pl?gene=VCAM1
PDE2A	Phosphodiesterase 2A	Protein Coding	45	GC11M072576	2.95935	https://www.genecards.org/cgi-bin/carddisp.pl?gene=PDE2A
F8	Coagulation Factor VIII	Protein Coding	46	GC0XM154835	2.94363	https://www.genecards.org/cgi-bin/carddisp.pl?gene=F8
CYP19A1	Cytochrome P450 Family 19 Subfamily A Member 1	Protein Coding	48	GC15M051208	2.93447	https://www.genecards.org/cgi-bin/carddisp.pl?gene=CYP19A1
MTHFD1	Methylenetetrahydrofolate Dehydrogenase, Cyclohydrolase And Formyltetrahydrofolate Synthetase 1	Protein Coding	44	GC14P064388	2.92894	https://www.genecards.org/cgi-bin/carddisp.pl?gene=MTHFD1
FANCI	FA Complementation Group I	Protein Coding	41	GC15P089243	2.92031	https://www.genecards.org/cgi-bin/carddisp.pl?gene=FANCI
HNMT	Histamine N-Methyltransferase	Protein Coding	44	GC02P137964	2.85196	https://www.genecards.org/cgi-bin/carddisp.pl?gene=HNMT
F7	Coagulation Factor VII	Protein Coding	48	GC13P113105	2.83881	https://www.genecards.org/cgi-bin/carddisp.pl?gene=F7
TPH2	Tryptophan Hydroxylase 2	Protein Coding	46	GC12P071938	2.83203	https://www.genecards.org/cgi-bin/carddisp.pl?gene=TPH2
GNAQ	G Protein Subunit Alpha Q	Protein Coding	48	GC09M077716	2.83098	https://www.genecards.org/cgi-bin/carddisp.pl?gene=GNAQ
TANGO2	Transport And Golgi Organization 2 Homolog	Protein Coding	35	GC22P020017	2.83098	https://www.genecards.org/cgi-bin/carddisp.pl?gene=TANGO2
HLA-DQA1	Major Histocompatibility Complex, Class II, DQ Alpha 1	Protein Coding	42	GC06P073422	2.82952	https://www.genecards.org/cgi-bin/carddisp.pl?gene=HLA-DQA1
SCN1B	Sodium Voltage-Gated Channel Beta Subunit 1	Protein Coding	44	GC19P035030	2.81833	https://www.genecards.org/cgi-bin/carddisp.pl?gene=SCN1B
LDLR	Low Density Lipoprotein Receptor	Protein Coding	49	GC19P011091	2.81235	https://www.genecards.org/cgi-bin/carddisp.pl?gene=LDLR
MMP9	Matrix Metallopeptidase 9	Protein Coding	53	GC20P046008	2.80059	https://www.genecards.org/cgi-bin/carddisp.pl?gene=MMP9
AQP4	Aquaporin 4	Protein Coding	45	GC18M026852	2.79673	https://www.genecards.org/cgi-bin/carddisp.pl?gene=AQP4
SERPINA3	Serpin Family A Member 3	Protein Coding	44	GC14P094612	2.78547	https://www.genecards.org/cgi-bin/carddisp.pl?gene=SERPINA3
BRAF	B-Raf Proto-Oncogene, Serine/Threonine Kinase	Protein Coding	51	GC07M140728	2.78307	https://www.genecards.org/cgi-bin/carddisp.pl?gene=BRAF
CSF2	Colony Stimulating Factor 2	Protein Coding	42	GC05P132073	2.77206	https://www.genecards.org/cgi-bin/carddisp.pl?gene=CSF2
SMARCAL1	SWI/SNF Related, Matrix Associated, Actin Dependent Regulator Of Chromatin, Subfamily A Like 1	Protein Coding	44	GC02P216412	2.7508	https://www.genecards.org/cgi-bin/carddisp.pl?gene=SMARCAL1
PF4	Platelet Factor 4	Protein Coding	40	GC04M073980	2.69913	https://www.genecards.org/cgi-bin/carddisp.pl?gene=PF4
PRKG1	Protein Kinase CGMP-Dependent 1	Protein Coding	49	GC10P050991	2.69542	https://www.genecards.org/cgi-bin/carddisp.pl?gene=PRKG1
CNTNAP2	Contactin Associated Protein 2	Protein Coding	44	GC07P146116	2.67024	https://www.genecards.org/cgi-bin/carddisp.pl?gene=CNTNAP2
CCL2	C-C Motif Chemokine Ligand 2	Protein Coding	47	GC17P034255	2.6604	https://www.genecards.org/cgi-bin/carddisp.pl?gene=CCL2
TYMS	Thymidylate Synthetase	Protein Coding	46	GC18P000657	2.65522	https://www.genecards.org/cgi-bin/carddisp.pl?gene=TYMS
KCNE2	Potassium Voltage-Gated Channel Subfamily E Regulatory Subunit 2	Protein Coding	41	GC21P034364	2.64902	https://www.genecards.org/cgi-bin/carddisp.pl?gene=KCNE2
NOD2	Nucleotide Binding Oligomerization Domain Containing 2	Protein Coding	46	GC16P050693	2.63929	https://www.genecards.org/cgi-bin/carddisp.pl?gene=NOD2
ITGA2	Integrin Subunit Alpha 2	Protein Coding	45	GC05P052989	2.62729	https://www.genecards.org/cgi-bin/carddisp.pl?gene=ITGA2
VDR	Vitamin D Receptor	Protein Coding	50	GC12M047841	2.62722	https://www.genecards.org/cgi-bin/carddisp.pl?gene=VDR
GABRQ	Gamma-Aminobutyric Acid Type A Receptor Subunit Theta	Protein Coding	37	GC0XP152638	2.61462	https://www.genecards.org/cgi-bin/carddisp.pl?gene=GABRQ
C3	Complement C3	Protein Coding	47	GC19M006677	2.61441	https://www.genecards.org/cgi-bin/carddisp.pl?gene=C3
IL9	Interleukin 9	Protein Coding	42	GC05M135891	2.61441	https://www.genecards.org/cgi-bin/carddisp.pl?gene=IL9
CYP2C19	Cytochrome P450 Family 2 Subfamily C Member 19	Protein Coding	48	GC10P094762	2.57578	https://www.genecards.org/cgi-bin/carddisp.pl?gene=CYP2C19
CASZ1	Castor Zinc Finger 1	Protein Coding	38	GC01M010642	2.54942	https://www.genecards.org/cgi-bin/carddisp.pl?gene=CASZ1
ADRA2B	Adrenoceptor Alpha 2B	Protein Coding	45	GC02M096112	2.54151	https://www.genecards.org/cgi-bin/carddisp.pl?gene=ADRA2B
ADIPOQ	Adiponectin, C1Q And Collagen Domain Containing	Protein Coding	44	GC03P186842	2.53764	https://www.genecards.org/cgi-bin/carddisp.pl?gene=ADIPOQ
GRIA3	Glutamate Ionotropic Receptor AMPA Type Subunit 3	Protein Coding	50	GC0XP123184	2.51548	https://www.genecards.org/cgi-bin/carddisp.pl?gene=GRIA3
MRPL44	Mitochondrial Ribosomal Protein L44	Protein Coding	40	GC02P223957	2.49609	https://www.genecards.org/cgi-bin/carddisp.pl?gene=MRPL44
STAT6	Signal Transducer And Activator Of Transcription 6	Protein Coding	48	GC12M057095	2.48551	https://www.genecards.org/cgi-bin/carddisp.pl?gene=STAT6
MT-CYB	Mitochondrially Encoded Cytochrome B	Protein Coding	32	GCMTP014749	2.47094	https://www.genecards.org/cgi-bin/carddisp.pl?gene=MT-CYB
ENO2	Enolase 2	Protein Coding	46	GC12P006913	2.45676	https://www.genecards.org/cgi-bin/carddisp.pl?gene=ENO2
CACNB2	Calcium Voltage-Gated Channel Auxiliary Subunit Beta 2	Protein Coding	45	GC10P018165	2.43437	https://www.genecards.org/cgi-bin/carddisp.pl?gene=CACNB2
PNKD2	Paroxysmal Nonkinesigenic Dyskinesia 2	Genetic Locus	1	GC02U901605	2.43356	https://www.genecards.org/cgi-bin/carddisp.pl?gene=PNKD2
ATRX	ATRX Chromatin Remodeler	Protein Coding	45	GC0XM077504	2.43356	https://www.genecards.org/cgi-bin/carddisp.pl?gene=ATRX
PITRM1	Pitrilysin Metallopeptidase 1	Protein Coding	40	GC10M003138	2.43356	https://www.genecards.org/cgi-bin/carddisp.pl?gene=PITRM1
PITRM1-AS1	PITRM1 Antisense RNA 1	RNA Gene	15	GC10P003141	2.43356	https://www.genecards.org/cgi-bin/carddisp.pl?gene=PITRM1-AS1
ESR2	Estrogen Receptor 2	Protein Coding	48	GC14M064084	2.41485	https://www.genecards.org/cgi-bin/carddisp.pl?gene=ESR2
TH	Tyrosine Hydroxylase	Protein Coding	50	GC11M002163	2.40328	https://www.genecards.org/cgi-bin/carddisp.pl?gene=TH
GFRA1	GDNF Family Receptor Alpha 1	Protein Coding	44	GC10M116056	2.39455	https://www.genecards.org/cgi-bin/carddisp.pl?gene=GFRA1
ABCB1	ATP Binding Cassette Subfamily B Member 1	Protein Coding	50	GC07M087504	2.37368	https://www.genecards.org/cgi-bin/carddisp.pl?gene=ABCB1
PACS1	Phosphofurin Acidic Cluster Sorting Protein 1	Protein Coding	41	GC11P068548	2.35132	https://www.genecards.org/cgi-bin/carddisp.pl?gene=PACS1
CXCL8	C-X-C Motif Chemokine Ligand 8	Protein Coding	39	GC04P073740	2.33887	https://www.genecards.org/cgi-bin/carddisp.pl?gene=CXCL8
HP	Haptoglobin	Protein Coding	45	GC16P072089	2.33659	https://www.genecards.org/cgi-bin/carddisp.pl?gene=HP
STIN2-VNTR	Serotonin Transporter Intronic VNTR Enhancer	Biological Region	2	GC17P030221	2.31927	https://www.genecards.org/cgi-bin/carddisp.pl?gene=STIN2-VNTR
PLAUR	Plasminogen Activator, Urokinase Receptor	Protein Coding	44	GC19M043646	2.29897	https://www.genecards.org/cgi-bin/carddisp.pl?gene=PLAUR
PPARA	Peroxisome Proliferator Activated Receptor Alpha	Protein Coding	45	GC22P046150	2.29764	https://www.genecards.org/cgi-bin/carddisp.pl?gene=PPARA
VEGFA	Vascular Endothelial Growth Factor A	Protein Coding	47	GC06P043770	2.29717	https://www.genecards.org/cgi-bin/carddisp.pl?gene=VEGFA
RBFOX3	RNA Binding Fox-1 Homolog 3	Protein Coding	35	GC17M079089	2.28823	https://www.genecards.org/cgi-bin/carddisp.pl?gene=RBFOX3
GSTP1	Glutathione S-Transferase Pi 1	Protein Coding	49	GC11P067583	2.28717	https://www.genecards.org/cgi-bin/carddisp.pl?gene=GSTP1
RYR2	Ryanodine Receptor 2	Protein Coding	47	GC01P237042	2.28086	https://www.genecards.org/cgi-bin/carddisp.pl?gene=RYR2
CCL11	C-C Motif Chemokine Ligand 11	Protein Coding	42	GC17P034285	2.27778	https://www.genecards.org/cgi-bin/carddisp.pl?gene=CCL11
IGLL1	Immunoglobulin Lambda Like Polypeptide 1	Protein Coding	42	GC22M023573	2.23388	https://www.genecards.org/cgi-bin/carddisp.pl?gene=IGLL1
AGBL1	AGBL Carboxypeptidase 1	Protein Coding	36	GC15P090469	2.23388	https://www.genecards.org/cgi-bin/carddisp.pl?gene=AGBL1
S100B	S100 Calcium Binding Protein B	Protein Coding	44	GC21M049850	2.22502	https://www.genecards.org/cgi-bin/carddisp.pl?gene=S100B
MYH6	Myosin Heavy Chain 6	Protein Coding	45	GC14M023381	2.22056	https://www.genecards.org/cgi-bin/carddisp.pl?gene=MYH6
PSTPIP1	Proline-Serine-Threonine Phosphatase Interacting Protein 1	Protein Coding	44	GC15P076993	2.21507	https://www.genecards.org/cgi-bin/carddisp.pl?gene=PSTPIP1
JAG1	Jagged Canonical Notch Ligand 1	Protein Coding	49	GC20M010637	2.21195	https://www.genecards.org/cgi-bin/carddisp.pl?gene=JAG1
DLL3	Delta Like Canonical Notch Ligand 3	Protein Coding	40	GC19P039498	2.21195	https://www.genecards.org/cgi-bin/carddisp.pl?gene=DLL3
HEY2	Hes Related Family BHLH Transcription Factor With YRPW Motif 2	Protein Coding	39	GC06P125730	2.21195	https://www.genecards.org/cgi-bin/carddisp.pl?gene=HEY2
NBEA	Neurobeachin	Protein Coding	41	GC13P034942	2.19825	https://www.genecards.org/cgi-bin/carddisp.pl?gene=NBEA
CCR3	C-C Motif Chemokine Receptor 3	Protein Coding	45	GC03P046164	2.19018	https://www.genecards.org/cgi-bin/carddisp.pl?gene=CCR3
CCR5	C-C Motif Chemokine Receptor 5	Protein Coding	45	GC03P046383	2.19018	https://www.genecards.org/cgi-bin/carddisp.pl?gene=CCR5
NPPA	Natriuretic Peptide A	Protein Coding	45	GC01M011846	2.19012	https://www.genecards.org/cgi-bin/carddisp.pl?gene=NPPA
ADH1B	Alcohol Dehydrogenase 1B (Class I), Beta Polypeptide	Protein Coding	44	GC04M099304	2.19012	https://www.genecards.org/cgi-bin/carddisp.pl?gene=ADH1B
ADH1C	Alcohol Dehydrogenase 1C (Class I), Gamma Polypeptide	Protein Coding	41	GC04M099336	2.19012	https://www.genecards.org/cgi-bin/carddisp.pl?gene=ADH1C
LPA	Lipoprotein(A)	Protein Coding	41	GC06M160531	2.16785	https://www.genecards.org/cgi-bin/carddisp.pl?gene=LPA
CCR2	C-C Motif Chemokine Receptor 2	Protein Coding	44	GC03P046356	2.16742	https://www.genecards.org/cgi-bin/carddisp.pl?gene=CCR2
SMARCA4	SWI/SNF Related, Matrix Associated, Actin Dependent Regulator Of Chromatin, Subfamily A, Member 4	Protein Coding	48	GC19P010932	2.14501	https://www.genecards.org/cgi-bin/carddisp.pl?gene=SMARCA4
CCL5	C-C Motif Chemokine Ligand 5	Protein Coding	42	GC17M035871	2.13318	https://www.genecards.org/cgi-bin/carddisp.pl?gene=CCL5
GC	GC Vitamin D Binding Protein	Protein Coding	44	GC04M071741	2.13196	https://www.genecards.org/cgi-bin/carddisp.pl?gene=GC
SLC6A2	Solute Carrier Family 6 Member 2	Protein Coding	47	GC16P055656	2.13018	https://www.genecards.org/cgi-bin/carddisp.pl?gene=SLC6A2
CTSA	Cathepsin A	Protein Coding	45	GC20P045890	2.13018	https://www.genecards.org/cgi-bin/carddisp.pl?gene=CTSA
XPR1	Xenotropic And Polytropic Retrovirus Receptor 1	Protein Coding	42	GC01P180632	2.13018	https://www.genecards.org/cgi-bin/carddisp.pl?gene=XPR1
SOD1	Superoxide Dismutase 1	Protein Coding	50	GC21P031659	2.10054	https://www.genecards.org/cgi-bin/carddisp.pl?gene=SOD1
PNKD	PNKD Metallo-Beta-Lactamase Domain Containing	Protein Coding	42	GC02P218270	2.09416	https://www.genecards.org/cgi-bin/carddisp.pl?gene=PNKD
HFE	Homeostatic Iron Regulator	Protein Coding	43	GC06P026087	2.09066	https://www.genecards.org/cgi-bin/carddisp.pl?gene=HFE
NNMT	Nicotinamide N-Methyltransferase	Protein Coding	44	GC11P114257	2.0886	https://www.genecards.org/cgi-bin/carddisp.pl?gene=NNMT
LTC4S	Leukotriene C4 Synthase	Protein Coding	41	GC05P179793	2.08817	https://www.genecards.org/cgi-bin/carddisp.pl?gene=LTC4S
KCNB2	Potassium Voltage-Gated Channel Subfamily B Member 2	Protein Coding	42	GC08P072532	2.08157	https://www.genecards.org/cgi-bin/carddisp.pl?gene=KCNB2
KCNS3	Potassium Voltage-Gated Channel Modifier Subfamily S Member 3	Protein Coding	39	GC02P017877	2.08157	https://www.genecards.org/cgi-bin/carddisp.pl?gene=KCNS3
AHNAK2	AHNAK Nucleoprotein 2	Protein Coding	33	GC14M104937	2.07934	https://www.genecards.org/cgi-bin/carddisp.pl?gene=AHNAK2
DEL17Q11.2	Chromosome 17q11.2 Deletion Syndrome	Genetic Locus	1	GC17U901703	2.0703	https://www.genecards.org/cgi-bin/carddisp.pl?gene=DEL17Q11.2
BMIQ16	Chromosome 16p11.2 Deletion Syndrome, 220kb	Genetic Locus	1	GC16U901374	2.0703	https://www.genecards.org/cgi-bin/carddisp.pl?gene=BMIQ16
COL1A1	Collagen Type I Alpha 1 Chain	Protein Coding	50	GC17M050183	2.0703	https://www.genecards.org/cgi-bin/carddisp.pl?gene=COL1A1
CSTB	Cystatin B	Protein Coding	46	GC21M043772	2.0703	https://www.genecards.org/cgi-bin/carddisp.pl?gene=CSTB
MEN1	Menin 1	Protein Coding	45	GC11M064803	2.0703	https://www.genecards.org/cgi-bin/carddisp.pl?gene=MEN1
EIF2B2	Eukaryotic Translation Initiation Factor 2B Subunit Beta	Protein Coding	44	GC14P075002	2.0703	https://www.genecards.org/cgi-bin/carddisp.pl?gene=EIF2B2
ARID1B	AT-Rich Interaction Domain 1B	Protein Coding	43	GC06P156777	2.0703	https://www.genecards.org/cgi-bin/carddisp.pl?gene=ARID1B
PCDH19	Protocadherin 19	Protein Coding	42	GC0XM100291	2.0703	https://www.genecards.org/cgi-bin/carddisp.pl?gene=PCDH19
IER3IP1	Immediate Early Response 3 Interacting Protein 1	Protein Coding	37	GC18M047152	2.0703	https://www.genecards.org/cgi-bin/carddisp.pl?gene=IER3IP1
OPA1-AS1	OPA1 Antisense RNA 1	RNA Gene	15	GC03M193618	2.0703	https://www.genecards.org/cgi-bin/carddisp.pl?gene=OPA1-AS1
F2R	Coagulation Factor II Thrombin Receptor	Protein Coding	46	GC05P076716	2.07001	https://www.genecards.org/cgi-bin/carddisp.pl?gene=F2R
TBXAS1	Thromboxane A Synthase 1	Protein Coding	50	GC07P139777	2.06561	https://www.genecards.org/cgi-bin/carddisp.pl?gene=TBXAS1
TSC1	TSC Complex Subunit 1	Protein Coding	46	GC09M132891	2.06561	https://www.genecards.org/cgi-bin/carddisp.pl?gene=TSC1
FBN2	Fibrillin 2	Protein Coding	42	GC05M128257	2.05273	https://www.genecards.org/cgi-bin/carddisp.pl?gene=FBN2
ATP2C2	ATPase Secretory Pathway Ca2+ Transporting 2	Protein Coding	40	GC16P084368	2.04911	https://www.genecards.org/cgi-bin/carddisp.pl?gene=ATP2C2
KCNK12	Potassium Two Pore Domain Channel Subfamily K Member 12	Protein Coding	40	GC02M047516	2.04911	https://www.genecards.org/cgi-bin/carddisp.pl?gene=KCNK12
FSHR	Follicle Stimulating Hormone Receptor	Protein Coding	49	GC02M048953	2.04096	https://www.genecards.org/cgi-bin/carddisp.pl?gene=FSHR
FASLG	Fas Ligand	Protein Coding	46	GC01P172628	2.04096	https://www.genecards.org/cgi-bin/carddisp.pl?gene=FASLG
NRIP1	Nuclear Receptor Interacting Protein 1	Protein Coding	43	GC21M014961	2.04096	https://www.genecards.org/cgi-bin/carddisp.pl?gene=NRIP1
MMP1	Matrix Metallopeptidase 1	Protein Coding	51	GC11M102810	2.04026	https://www.genecards.org/cgi-bin/carddisp.pl?gene=MMP1
DDC	Dopa Decarboxylase	Protein Coding	50	GC07M050458	2.02678	https://www.genecards.org/cgi-bin/carddisp.pl?gene=DDC
HTR4	5-Hydroxytryptamine Receptor 4	Protein Coding	44	GC05M148451	2.02678	https://www.genecards.org/cgi-bin/carddisp.pl?gene=HTR4
ABCC9	ATP Binding Cassette Subfamily C Member 9	Protein Coding	45	GC12M021797	2.00782	https://www.genecards.org/cgi-bin/carddisp.pl?gene=ABCC9
CELIAC2	Celiac Disease 2	Genetic Locus	3	GC05U900007	2.00181	https://www.genecards.org/cgi-bin/carddisp.pl?gene=CELIAC2
MMVP1	Myxomatous Mitral Valve Prolapse 1	Genetic Locus	3	GC16U900069	2.00181	https://www.genecards.org/cgi-bin/carddisp.pl?gene=MMVP1
CELIAC5	Celiac Disease, Susceptibility To, 5	Genetic Locus	2	GC15U900548	2.00181	https://www.genecards.org/cgi-bin/carddisp.pl?gene=CELIAC5
ECT	Centralopathic Epilepsy	Genetic Locus	2	GC11U901791	2.00181	https://www.genecards.org/cgi-bin/carddisp.pl?gene=ECT
CELIAC10	Celiac Disease, Susceptibility To, 10	Genetic Locus	1	GC03U901211	2.00181	https://www.genecards.org/cgi-bin/carddisp.pl?gene=CELIAC10
CELIAC11	Celiac Disease, Susceptibility To, 11	Genetic Locus	1	GC03U901236	2.00181	https://www.genecards.org/cgi-bin/carddisp.pl?gene=CELIAC11
CELIAC12	Celiac Disease, Susceptibility To, 12	Genetic Locus	1	GC06U901611	2.00181	https://www.genecards.org/cgi-bin/carddisp.pl?gene=CELIAC12
CELIAC13	Celiac Disease, Susceptibility To, 13	Genetic Locus	1	GC12U901080	2.00181	https://www.genecards.org/cgi-bin/carddisp.pl?gene=CELIAC13
CELIAC6	Celiac Disease, Susceptibility To, 6	Genetic Locus	1	GC04U900984	2.00181	https://www.genecards.org/cgi-bin/carddisp.pl?gene=CELIAC6
CELIAC7	Celiac Disease, Susceptibility To, 7	Genetic Locus	1	GC01U902349	2.00181	https://www.genecards.org/cgi-bin/carddisp.pl?gene=CELIAC7
CELIAC8	Celiac Disease, Susceptibility To, 8	Genetic Locus	1	GC02U901656	2.00181	https://www.genecards.org/cgi-bin/carddisp.pl?gene=CELIAC8
CELIAC9	Celiac Disease, Susceptibility To, 9	Genetic Locus	1	GC03U901197	2.00181	https://www.genecards.org/cgi-bin/carddisp.pl?gene=CELIAC9
BFIS1	Benign Familial Infantile Convulsions	Genetic Locus	1	GC19U901862	2.00181	https://www.genecards.org/cgi-bin/carddisp.pl?gene=BFIS1
RLBP1	Retinaldehyde Binding Protein 1	Protein Coding	44	GC15M089209	2.00181	https://www.genecards.org/cgi-bin/carddisp.pl?gene=RLBP1
PER2	Period Circadian Regulator 2	Protein Coding	43	GC02M238244	2.00181	https://www.genecards.org/cgi-bin/carddisp.pl?gene=PER2
PER3	Period Circadian Regulator 3	Protein Coding	42	GC01P007785	2.00181	https://www.genecards.org/cgi-bin/carddisp.pl?gene=PER3
JAM2	Junctional Adhesion Molecule 2	Protein Coding	41	GC21P025639	2.00181	https://www.genecards.org/cgi-bin/carddisp.pl?gene=JAM2
EDAR	Ectodysplasin A Receptor	Protein Coding	41	GC02M108894	2.00181	https://www.genecards.org/cgi-bin/carddisp.pl?gene=EDAR
RHAG	Rh Associated Glycoprotein	Protein Coding	45	GC06M049605	1.99732	https://www.genecards.org/cgi-bin/carddisp.pl?gene=RHAG
HTR6	5-Hydroxytryptamine Receptor 6	Protein Coding	42	GC01P019666	1.99732	https://www.genecards.org/cgi-bin/carddisp.pl?gene=HTR6
EFHC1	EF-Hand Domain Containing 1	Protein Coding	41	GC06P052362	1.98031	https://www.genecards.org/cgi-bin/carddisp.pl?gene=EFHC1
NSD1	Nuclear Receptor Binding SET Domain Protein 1	Protein Coding	42	GC05P177134	1.97801	https://www.genecards.org/cgi-bin/carddisp.pl?gene=NSD1
MT-TC	Mitochondrially Encoded TRNA-Cys (UGU/C)	RNA Gene	10	GCMTM005763	1.97666	https://www.genecards.org/cgi-bin/carddisp.pl?gene=MT-TC
SST	Somatostatin	Protein Coding	41	GC03M187668	1.96496	https://www.genecards.org/cgi-bin/carddisp.pl?gene=SST
GNAS	GNAS Complex Locus	Protein Coding	49	GC20P058839	1.94157	https://www.genecards.org/cgi-bin/carddisp.pl?gene=GNAS
UTS2	Urotensin 2	Protein Coding	40	GC01M007843	1.89199	https://www.genecards.org/cgi-bin/carddisp.pl?gene=UTS2
ADA	Adenosine Deaminase	Protein Coding	49	GC20M044620	1.88207	https://www.genecards.org/cgi-bin/carddisp.pl?gene=ADA
IL1RAPL2	Interleukin 1 Receptor Accessory Protein Like 2	Protein Coding	38	GC0XP104566	1.88207	https://www.genecards.org/cgi-bin/carddisp.pl?gene=IL1RAPL2
ITGAL	Integrin Subunit Alpha L	Protein Coding	45	GC16P030472	1.87997	https://www.genecards.org/cgi-bin/carddisp.pl?gene=ITGAL
HPSE2	Heparanase 2 (Inactive)	Protein Coding	41	GC10M098457	1.86355	https://www.genecards.org/cgi-bin/carddisp.pl?gene=HPSE2
IRAG1	Inositol 1,4,5-Triphosphate Receptor Associated 1	Protein Coding	28	GC11M010967	1.86355	https://www.genecards.org/cgi-bin/carddisp.pl?gene=IRAG1
GSTT1	Glutathione S-Transferase Theta 1	Protein Coding	32	GC22Mi00270	1.85007	https://www.genecards.org/cgi-bin/carddisp.pl?gene=GSTT1
EIF2B3	Eukaryotic Translation Initiation Factor 2B Subunit Gamma	Protein Coding	42	GC01M044850	1.84915	https://www.genecards.org/cgi-bin/carddisp.pl?gene=EIF2B3
MEIS2	Meis Homeobox 2	Protein Coding	42	GC15M036889	1.84658	https://www.genecards.org/cgi-bin/carddisp.pl?gene=MEIS2
PKNOX1	PBX/Knotted 1 Homeobox 1	Protein Coding	40	GC21P042974	1.84658	https://www.genecards.org/cgi-bin/carddisp.pl?gene=PKNOX1
TLX1	T Cell Leukemia Homeobox 1	Protein Coding	39	GC10P101130	1.84658	https://www.genecards.org/cgi-bin/carddisp.pl?gene=TLX1
PKNOX2	PBX/Knotted 1 Homeobox 2	Protein Coding	36	GC11P125164	1.84658	https://www.genecards.org/cgi-bin/carddisp.pl?gene=PKNOX2
MEIS3	Meis Homeobox 3	Protein Coding	33	GC19M047403	1.84658	https://www.genecards.org/cgi-bin/carddisp.pl?gene=MEIS3
CBS	Cystathionine Beta-Synthase	Protein Coding	48	GC21M043053	1.84067	https://www.genecards.org/cgi-bin/carddisp.pl?gene=CBS
IL4R	Interleukin 4 Receptor	Protein Coding	47	GC16P027501	1.84067	https://www.genecards.org/cgi-bin/carddisp.pl?gene=IL4R
C5	Complement C5	Protein Coding	46	GC09M120952	1.84067	https://www.genecards.org/cgi-bin/carddisp.pl?gene=C5
FGB	Fibrinogen Beta Chain	Protein Coding	46	GC04P154587	1.84067	https://www.genecards.org/cgi-bin/carddisp.pl?gene=FGB
SCNN1A	Sodium Channel Epithelial 1 Subunit Alpha	Protein Coding	46	GC12M006346	1.84067	https://www.genecards.org/cgi-bin/carddisp.pl?gene=SCNN1A
CD14	CD14 Molecule	Protein Coding	45	GC05M140631	1.84067	https://www.genecards.org/cgi-bin/carddisp.pl?gene=CD14
IL5RA	Interleukin 5 Receptor Subunit Alpha	Protein Coding	45	GC03M003066	1.84067	https://www.genecards.org/cgi-bin/carddisp.pl?gene=IL5RA
ADD1	Adducin 1	Protein Coding	44	GC04P002855	1.84067	https://www.genecards.org/cgi-bin/carddisp.pl?gene=ADD1
TCF7	Transcription Factor 7	Protein Coding	44	GC05P134114	1.84067	https://www.genecards.org/cgi-bin/carddisp.pl?gene=TCF7
SCGB1A1	Secretoglobin Family 1A Member 1	Protein Coding	40	GC11P062405	1.84067	https://www.genecards.org/cgi-bin/carddisp.pl?gene=SCGB1A1
IL5	Interleukin 5	Protein Coding	44	GC05M132541	1.83479	https://www.genecards.org/cgi-bin/carddisp.pl?gene=IL5
TYMP	Thymidine Phosphorylase	Protein Coding	45	GC22M050525	1.81857	https://www.genecards.org/cgi-bin/carddisp.pl?gene=TYMP
CD40	CD40 Molecule	Protein Coding	47	GC20P046118	1.78361	https://www.genecards.org/cgi-bin/carddisp.pl?gene=CD40
GPT	Glutamic--Pyruvic Transaminase	Protein Coding	40	GC08P144502	1.7537	https://www.genecards.org/cgi-bin/carddisp.pl?gene=GPT
IGHE	Immunoglobulin Heavy Constant Epsilon	Protein Coding	29	GC14M111789	1.75137	https://www.genecards.org/cgi-bin/carddisp.pl?gene=IGHE
MMP17	Matrix Metallopeptidase 17	Protein Coding	44	GC12P131828	1.74579	https://www.genecards.org/cgi-bin/carddisp.pl?gene=MMP17
DLG2	Discs Large MAGUK Scaffold Protein 2	Protein Coding	41	GC11M083455	1.74579	https://www.genecards.org/cgi-bin/carddisp.pl?gene=DLG2
INA	Internexin Neuronal Intermediate Filament Protein Alpha	Protein Coding	39	GC10P103277	1.74579	https://www.genecards.org/cgi-bin/carddisp.pl?gene=INA
MARCHF4	Membrane Associated Ring-CH-Type Finger 4	Protein Coding	27	GC02M216260	1.74579	https://www.genecards.org/cgi-bin/carddisp.pl?gene=MARCHF4
CFLAR	CASP8 And FADD Like Apoptosis Regulator	Protein Coding	44	GC02P201117	1.73815	https://www.genecards.org/cgi-bin/carddisp.pl?gene=CFLAR
IGF1	Insulin Like Growth Factor 1	Protein Coding	48	GC12M102395	1.73607	https://www.genecards.org/cgi-bin/carddisp.pl?gene=IGF1
ATXN7	Ataxin 7	Protein Coding	40	GC03P063864	1.73012	https://www.genecards.org/cgi-bin/carddisp.pl?gene=ATXN7
LOC109504727	NOP56 Ribonucleoprotein Repeat Instability Region	Biological Region	2	GC20P003736	1.72079	https://www.genecards.org/cgi-bin/carddisp.pl?gene=LOC109504727
EKD2	Episodic Kinesigenic Dyskinesia 2	Genetic Locus	1	GC16U900673	1.72079	https://www.genecards.org/cgi-bin/carddisp.pl?gene=EKD2
HHT3	Osler-Rendu-Weber Syndrome 3	Genetic Locus	1	GC05U901934	1.72079	https://www.genecards.org/cgi-bin/carddisp.pl?gene=HHT3
WM2	Macroglobulinemia, Waldenstrom, Susceptibility To, 2	Genetic Locus	1	GC04U901020	1.72079	https://www.genecards.org/cgi-bin/carddisp.pl?gene=WM2
RET	Ret Proto-Oncogene	Protein Coding	52	GC10P043082	1.72079	https://www.genecards.org/cgi-bin/carddisp.pl?gene=RET
FZD4	Frizzled Class Receptor 4	Protein Coding	50	GC11M086945	1.72079	https://www.genecards.org/cgi-bin/carddisp.pl?gene=FZD4
IFNGR1	Interferon Gamma Receptor 1	Protein Coding	49	GC06M137197	1.72079	https://www.genecards.org/cgi-bin/carddisp.pl?gene=IFNGR1
GRIN1	Glutamate Ionotropic Receptor NMDA Type Subunit 1	Protein Coding	49	GC09P137138	1.72079	https://www.genecards.org/cgi-bin/carddisp.pl?gene=GRIN1
PLCB1	Phospholipase C Beta 1	Protein Coding	48	GC20P008061	1.72079	https://www.genecards.org/cgi-bin/carddisp.pl?gene=PLCB1
SLC6A1	Solute Carrier Family 6 Member 1	Protein Coding	47	GC03P011840	1.72079	https://www.genecards.org/cgi-bin/carddisp.pl?gene=SLC6A1
ASAH1	N-Acylsphingosine Amidohydrolase 1	Protein Coding	46	GC08M018055	1.72079	https://www.genecards.org/cgi-bin/carddisp.pl?gene=ASAH1
SLC25A13	Solute Carrier Family 25 Member 13	Protein Coding	46	GC07M096120	1.72079	https://www.genecards.org/cgi-bin/carddisp.pl?gene=SLC25A13
TLR5	Toll Like Receptor 5	Protein Coding	46	GC01M223554	1.72079	https://www.genecards.org/cgi-bin/carddisp.pl?gene=TLR5
WWOX	WW Domain Containing Oxidoreductase	Protein Coding	46	GC16P078099	1.72079	https://www.genecards.org/cgi-bin/carddisp.pl?gene=WWOX
MAF	MAF BZIP Transcription Factor	Protein Coding	45	GC16M079204	1.72079	https://www.genecards.org/cgi-bin/carddisp.pl?gene=MAF
CHD2	Chromodomain Helicase DNA Binding Protein 2	Protein Coding	44	GC15P092900	1.72079	https://www.genecards.org/cgi-bin/carddisp.pl?gene=CHD2
DKK1	Dickkopf WNT Signaling Pathway Inhibitor 1	Protein Coding	44	GC10P052314	1.72079	https://www.genecards.org/cgi-bin/carddisp.pl?gene=DKK1
EIF2B4	Eukaryotic Translation Initiation Factor 2B Subunit Delta	Protein Coding	44	GC02M027364	1.72079	https://www.genecards.org/cgi-bin/carddisp.pl?gene=EIF2B4
EFEMP1	EGF Containing Fibulin Extracellular Matrix Protein 1	Protein Coding	44	GC02M055865	1.72079	https://www.genecards.org/cgi-bin/carddisp.pl?gene=EFEMP1
SCARB2	Scavenger Receptor Class B Member 2	Protein Coding	44	GC04M076158	1.72079	https://www.genecards.org/cgi-bin/carddisp.pl?gene=SCARB2
STRADA	STE20 Related Adaptor Alpha	Protein Coding	44	GC17M063683	1.72079	https://www.genecards.org/cgi-bin/carddisp.pl?gene=STRADA
COL11A1	Collagen Type XI Alpha 1 Chain	Protein Coding	43	GC01M102876	1.72079	https://www.genecards.org/cgi-bin/carddisp.pl?gene=COL11A1
CPA6	Carboxypeptidase A6	Protein Coding	43	GC08M067422	1.72079	https://www.genecards.org/cgi-bin/carddisp.pl?gene=CPA6
TSPAN12	Tetraspanin 12	Protein Coding	43	GC07M120787	1.72079	https://www.genecards.org/cgi-bin/carddisp.pl?gene=TSPAN12
PRICKLE1	Prickle Planar Cell Polarity Protein 1	Protein Coding	43	GC12M042456	1.72079	https://www.genecards.org/cgi-bin/carddisp.pl?gene=PRICKLE1
AARS2	Alanyl-TRNA Synthetase 2, Mitochondrial	Protein Coding	42	GC06M044297	1.72079	https://www.genecards.org/cgi-bin/carddisp.pl?gene=AARS2
EIF2B1	Eukaryotic Translation Initiation Factor 2B Subunit Alpha	Protein Coding	42	GC12M123620	1.72079	https://www.genecards.org/cgi-bin/carddisp.pl?gene=EIF2B1
EIF2B5	Eukaryotic Translation Initiation Factor 2B Subunit Epsilon	Protein Coding	42	GC03P184135	1.72079	https://www.genecards.org/cgi-bin/carddisp.pl?gene=EIF2B5
KCNT1	Potassium Sodium-Activated Channel Subfamily T Member 1	Protein Coding	42	GC09P135702	1.72079	https://www.genecards.org/cgi-bin/carddisp.pl?gene=KCNT1
EPM2A	EPM2A Glucan Phosphatase, Laforin	Protein Coding	42	GC06M145382	1.72079	https://www.genecards.org/cgi-bin/carddisp.pl?gene=EPM2A
FKBP14	FKBP Prolyl Isomerase 14	Protein Coding	40	GC07M030010	1.72079	https://www.genecards.org/cgi-bin/carddisp.pl?gene=FKBP14
PRSS23	Serine Protease 23	Protein Coding	39	GC11P086791	1.72079	https://www.genecards.org/cgi-bin/carddisp.pl?gene=PRSS23
ANKLE2	Ankyrin Repeat And LEM Domain Containing 2	Protein Coding	38	GC12M132725	1.72079	https://www.genecards.org/cgi-bin/carddisp.pl?gene=ANKLE2
TBC1D24	TBC1 Domain Family Member 24	Protein Coding	38	GC16P002475	1.72079	https://www.genecards.org/cgi-bin/carddisp.pl?gene=TBC1D24
SNIP1	Smad Nuclear Interacting Protein 1	Protein Coding	38	GC01M037534	1.72079	https://www.genecards.org/cgi-bin/carddisp.pl?gene=SNIP1
RBFOX1	RNA Binding Fox-1 Homolog 1	Protein Coding	38	GC16P009228	1.72079	https://www.genecards.org/cgi-bin/carddisp.pl?gene=RBFOX1
KLHDC8B	Kelch Domain Containing 8B	Protein Coding	37	GC03P049171	1.72079	https://www.genecards.org/cgi-bin/carddisp.pl?gene=KLHDC8B
SZT2	SZT2 Subunit Of KICSTOR Complex	Protein Coding	35	GC01P043389	1.72079	https://www.genecards.org/cgi-bin/carddisp.pl?gene=SZT2
LOC102724428	Salt Inducible Kinase 1B (Putative)	Protein Coding	9	GC21P006111	1.72079	https://www.genecards.org/cgi-bin/carddisp.pl?gene=LOC102724428
SCN1A-AS1	SCN1A And SCN9A Antisense RNA 1	RNA Gene	13	GC02P165959	1.72079	https://www.genecards.org/cgi-bin/carddisp.pl?gene=SCN1A-AS1
NDP-AS1	NDP Antisense RNA 1	RNA Gene	12	GC0XP043949	1.72079	https://www.genecards.org/cgi-bin/carddisp.pl?gene=NDP-AS1
SEPT5-GP1BB	SEPT5-GP1BB Readthrough	RNA Gene	12	GC22P019717	1.72079	https://www.genecards.org/cgi-bin/carddisp.pl?gene=SEPT5-GP1BB
ARFGEF1-DT	ARFGEF1 Divergent Transcript	RNA Gene	11	GC08P067493	1.72079	https://www.genecards.org/cgi-bin/carddisp.pl?gene=ARFGEF1-DT
SLC26A5-AS1	SLC26A5 Antisense RNA 1	RNA Gene	11	GC07P103446	1.72079	https://www.genecards.org/cgi-bin/carddisp.pl?gene=SLC26A5-AS1
FKBP14-AS1	FKBP14 Antisense RNA 1	RNA Gene	9	GC07P029991	1.72079	https://www.genecards.org/cgi-bin/carddisp.pl?gene=FKBP14-AS1
PLCE1	Phospholipase C Epsilon 1	Protein Coding	42	GC10P093993	1.7206	https://www.genecards.org/cgi-bin/carddisp.pl?gene=PLCE1
PTX3	Pentraxin 3	Protein Coding	42	GC03P157436	1.7181	https://www.genecards.org/cgi-bin/carddisp.pl?gene=PTX3
SHBG	Sex Hormone Binding Globulin	Protein Coding	41	GC17P007613	1.70157	https://www.genecards.org/cgi-bin/carddisp.pl?gene=SHBG
BACE1	Beta-Secretase 1	Protein Coding	46	GC11M117285	1.6996	https://www.genecards.org/cgi-bin/carddisp.pl?gene=BACE1
CLIC5	Chloride Intracellular Channel 5	Protein Coding	42	GC06M045880	1.6996	https://www.genecards.org/cgi-bin/carddisp.pl?gene=CLIC5
IRX4	Iroquois Homeobox 4	Protein Coding	38	GC05M001877	1.6996	https://www.genecards.org/cgi-bin/carddisp.pl?gene=IRX4
MEPE	Matrix Extracellular Phosphoglycoprotein	Protein Coding	36	GC04P087821	1.6996	https://www.genecards.org/cgi-bin/carddisp.pl?gene=MEPE
RNF214	Ring Finger Protein 214	Protein Coding	33	GC11P117232	1.6996	https://www.genecards.org/cgi-bin/carddisp.pl?gene=RNF214
ADRA1B	Adrenoceptor Alpha 1B	Protein Coding	46	GC05P159867	1.6932	https://www.genecards.org/cgi-bin/carddisp.pl?gene=ADRA1B
SV2C	Synaptic Vesicle Glycoprotein 2C	Protein Coding	38	GC05P075847	1.6932	https://www.genecards.org/cgi-bin/carddisp.pl?gene=SV2C
GDF15	Growth Differentiation Factor 15	Protein Coding	41	GC19P034804	1.67263	https://www.genecards.org/cgi-bin/carddisp.pl?gene=GDF15
FGF21	Fibroblast Growth Factor 21	Protein Coding	38	GC19P048832	1.67263	https://www.genecards.org/cgi-bin/carddisp.pl?gene=FGF21
KCNJ10	Potassium Inwardly Rectifying Channel Subfamily J Member 10	Protein Coding	44	GC01M159998	1.66643	https://www.genecards.org/cgi-bin/carddisp.pl?gene=KCNJ10
HTR5A	5-Hydroxytryptamine Receptor 5A	Protein Coding	42	GC07P155070	1.66643	https://www.genecards.org/cgi-bin/carddisp.pl?gene=HTR5A
KCNJ9	Potassium Inwardly Rectifying Channel Subfamily J Member 9	Protein Coding	41	GC01P160079	1.66643	https://www.genecards.org/cgi-bin/carddisp.pl?gene=KCNJ9
KCNMA1	Potassium Calcium-Activated Channel Subfamily M Alpha 1	Protein Coding	49	GC10M076869	1.66616	https://www.genecards.org/cgi-bin/carddisp.pl?gene=KCNMA1
SRR	Serine Racemase	Protein Coding	42	GC17P002303	1.6629	https://www.genecards.org/cgi-bin/carddisp.pl?gene=SRR
SHMT1	Serine Hydroxymethyltransferase 1	Protein Coding	44	GC17M024168	1.66181	https://www.genecards.org/cgi-bin/carddisp.pl?gene=SHMT1
RYR1	Ryanodine Receptor 1	Protein Coding	46	GC19P046621	1.64527	https://www.genecards.org/cgi-bin/carddisp.pl?gene=RYR1
EGF	Epidermal Growth Factor	Protein Coding	50	GC04P109912	1.6445	https://www.genecards.org/cgi-bin/carddisp.pl?gene=EGF
NOTCH1	Notch Receptor 1	Protein Coding	49	GC09M137103	1.6445	https://www.genecards.org/cgi-bin/carddisp.pl?gene=NOTCH1
NOTCH2	Notch Receptor 2	Protein Coding	49	GC01M119911	1.6445	https://www.genecards.org/cgi-bin/carddisp.pl?gene=NOTCH2
RBPJ	Recombination Signal Binding Protein For Immunoglobulin Kappa J Region	Protein Coding	46	GC04P026165	1.6445	https://www.genecards.org/cgi-bin/carddisp.pl?gene=RBPJ
DLL4	Delta Like Canonical Notch Ligand 4	Protein Coding	45	GC15P040929	1.6445	https://www.genecards.org/cgi-bin/carddisp.pl?gene=DLL4
DLL1	Delta Like Canonical Notch Ligand 1	Protein Coding	44	GC06M170282	1.6445	https://www.genecards.org/cgi-bin/carddisp.pl?gene=DLL1
TIMP3	TIMP Metallopeptidase Inhibitor 3	Protein Coding	44	GC22P032804	1.6445	https://www.genecards.org/cgi-bin/carddisp.pl?gene=TIMP3
JAG2	Jagged Canonical Notch Ligand 2	Protein Coding	42	GC14M105140	1.6445	https://www.genecards.org/cgi-bin/carddisp.pl?gene=JAG2
HEY1	Hes Related Family BHLH Transcription Factor With YRPW Motif 1	Protein Coding	42	GC08M079764	1.6445	https://www.genecards.org/cgi-bin/carddisp.pl?gene=HEY1
SRRT	Serrate, RNA Effector Molecule	Protein Coding	38	GC07P100875	1.6445	https://www.genecards.org/cgi-bin/carddisp.pl?gene=SRRT
IL18	Interleukin 18	Protein Coding	42	GC11M112143	1.64285	https://www.genecards.org/cgi-bin/carddisp.pl?gene=IL18
GSR	Glutathione-Disulfide Reductase	Protein Coding	48	GC08M030678	1.6389	https://www.genecards.org/cgi-bin/carddisp.pl?gene=GSR
AR	Androgen Receptor	Protein Coding	51	GC0XP067544	1.6308	https://www.genecards.org/cgi-bin/carddisp.pl?gene=AR
TNFRSF21	TNF Receptor Superfamily Member 21	Protein Coding	45	GC06M047231	1.6308	https://www.genecards.org/cgi-bin/carddisp.pl?gene=TNFRSF21
MEP1A	Meprin A Subunit Alpha	Protein Coding	42	GC06P046793	1.6308	https://www.genecards.org/cgi-bin/carddisp.pl?gene=MEP1A
SLC25A27	Solute Carrier Family 25 Member 27	Protein Coding	38	GC06P046652	1.6308	https://www.genecards.org/cgi-bin/carddisp.pl?gene=SLC25A27
SPTBN2	Spectrin Beta, Non-Erythrocytic 2	Protein Coding	41	GC11M082346	1.62997	https://www.genecards.org/cgi-bin/carddisp.pl?gene=SPTBN2
NR3C1	Nuclear Receptor Subfamily 3 Group C Member 1	Protein Coding	49	GC05M143277	1.6285	https://www.genecards.org/cgi-bin/carddisp.pl?gene=NR3C1
ACTN4	Actinin Alpha 4	Protein Coding	46	GC19P038647	1.6285	https://www.genecards.org/cgi-bin/carddisp.pl?gene=ACTN4
NEDD4L	NEDD4 Like E3 Ubiquitin Protein Ligase	Protein Coding	45	GC18P058044	1.6285	https://www.genecards.org/cgi-bin/carddisp.pl?gene=NEDD4L
PTPRD	Protein Tyrosine Phosphatase Receptor Type D	Protein Coding	45	GC09M008307	1.6285	https://www.genecards.org/cgi-bin/carddisp.pl?gene=PTPRD
CDH13	Cadherin 13	Protein Coding	44	GC16P082626	1.6285	https://www.genecards.org/cgi-bin/carddisp.pl?gene=CDH13
FOXP1	Forkhead Box P1	Protein Coding	44	GC03M070926	1.6285	https://www.genecards.org/cgi-bin/carddisp.pl?gene=FOXP1
EYA1	EYA Transcriptional Coactivator And Phosphatase 1	Protein Coding	44	GC08M071210	1.6285	https://www.genecards.org/cgi-bin/carddisp.pl?gene=EYA1
INHBA	Inhibin Subunit Beta A	Protein Coding	44	GC07M041668	1.6285	https://www.genecards.org/cgi-bin/carddisp.pl?gene=INHBA
MMP16	Matrix Metallopeptidase 16	Protein Coding	44	GC08M088032	1.6285	https://www.genecards.org/cgi-bin/carddisp.pl?gene=MMP16
GFRA2	GDNF Family Receptor Alpha 2	Protein Coding	43	GC08M021690	1.6285	https://www.genecards.org/cgi-bin/carddisp.pl?gene=GFRA2
CNNM2	Cyclin And CBS Domain Divalent Metal Cation Transport Mediator 2	Protein Coding	42	GC10P102918	1.6285	https://www.genecards.org/cgi-bin/carddisp.pl?gene=CNNM2
CDH4	Cadherin 4	Protein Coding	42	GC20P061252	1.6285	https://www.genecards.org/cgi-bin/carddisp.pl?gene=CDH4
STK10	Serine/Threonine Kinase 10	Protein Coding	42	GC05M172042	1.6285	https://www.genecards.org/cgi-bin/carddisp.pl?gene=STK10
SUV39H2	SUV39H2 Histone Lysine Methyltransferase	Protein Coding	42	GC10P014878	1.6285	https://www.genecards.org/cgi-bin/carddisp.pl?gene=SUV39H2
SORBS1	Sorbin And SH3 Domain Containing 1	Protein Coding	41	GC10M095311	1.6285	https://www.genecards.org/cgi-bin/carddisp.pl?gene=SORBS1
SMYD3	SET And MYND Domain Containing 3	Protein Coding	41	GC01M245749	1.6285	https://www.genecards.org/cgi-bin/carddisp.pl?gene=SMYD3
WASL	WASP Like Actin Nucleation Promoting Factor	Protein Coding	41	GC07M123681	1.6285	https://www.genecards.org/cgi-bin/carddisp.pl?gene=WASL
ATF7	Activating Transcription Factor 7	Protein Coding	40	GC12M053527	1.6285	https://www.genecards.org/cgi-bin/carddisp.pl?gene=ATF7
ADARB2	Adenosine Deaminase RNA Specific B2 (Inactive)	Protein Coding	40	GC10M001197	1.6285	https://www.genecards.org/cgi-bin/carddisp.pl?gene=ADARB2
CTNNA3	Catenin Alpha 3	Protein Coding	40	GC10M065912	1.6285	https://www.genecards.org/cgi-bin/carddisp.pl?gene=CTNNA3
KANK1	KN Motif And Ankyrin Repeat Domains 1	Protein Coding	40	GC09P000474	1.6285	https://www.genecards.org/cgi-bin/carddisp.pl?gene=KANK1
TBC1D7	TBC1 Domain Family Member 7	Protein Coding	40	GC06M013266	1.6285	https://www.genecards.org/cgi-bin/carddisp.pl?gene=TBC1D7
RSU1	Ras Suppressor Protein 1	Protein Coding	39	GC10M016672	1.6285	https://www.genecards.org/cgi-bin/carddisp.pl?gene=RSU1
FARP1	FERM, ARH/RhoGEF And Pleckstrin Domain Protein 1	Protein Coding	38	GC13P098142	1.6285	https://www.genecards.org/cgi-bin/carddisp.pl?gene=FARP1
PHF20	PHD Finger Protein 20	Protein Coding	38	GC20P035771	1.6285	https://www.genecards.org/cgi-bin/carddisp.pl?gene=PHF20
KSR2	Kinase Suppressor Of Ras 2	Protein Coding	38	GC12M117453	1.6285	https://www.genecards.org/cgi-bin/carddisp.pl?gene=KSR2
FRMD4A	FERM Domain Containing 4A	Protein Coding	37	GC10M013643	1.6285	https://www.genecards.org/cgi-bin/carddisp.pl?gene=FRMD4A
ZDHHC6	Zinc Finger DHHC-Type Palmitoyltransferase 6	Protein Coding	37	GC10M112430	1.6285	https://www.genecards.org/cgi-bin/carddisp.pl?gene=ZDHHC6
LIMCH1	LIM And Calponin Homology Domains 1	Protein Coding	36	GC04P041362	1.6285	https://www.genecards.org/cgi-bin/carddisp.pl?gene=LIMCH1
ARL15	ADP Ribosylation Factor Like GTPase 15	Protein Coding	35	GC05M053883	1.6285	https://www.genecards.org/cgi-bin/carddisp.pl?gene=ARL15
LEPROTL1	Leptin Receptor Overlapping Transcript Like 1	Protein Coding	35	GC08P030095	1.6285	https://www.genecards.org/cgi-bin/carddisp.pl?gene=LEPROTL1
SNX24	Sorting Nexin 24	Protein Coding	35	GC05P122843	1.6285	https://www.genecards.org/cgi-bin/carddisp.pl?gene=SNX24
SLC35D2	Solute Carrier Family 35 Member D2	Protein Coding	35	GC09M096313	1.6285	https://www.genecards.org/cgi-bin/carddisp.pl?gene=SLC35D2
MRPL37	Mitochondrial Ribosomal Protein L37	Protein Coding	35	GC01P054185	1.6285	https://www.genecards.org/cgi-bin/carddisp.pl?gene=MRPL37
RABGAP1L	RAB GTPase Activating Protein 1 Like	Protein Coding	35	GC01P174159	1.6285	https://www.genecards.org/cgi-bin/carddisp.pl?gene=RABGAP1L
AJAP1	Adherens Junctions Associated Protein 1	Protein Coding	33	GC01P004654	1.6285	https://www.genecards.org/cgi-bin/carddisp.pl?gene=AJAP1
HAUS1	HAUS Augmin Like Complex Subunit 1	Protein Coding	33	GC18P046104	1.6285	https://www.genecards.org/cgi-bin/carddisp.pl?gene=HAUS1
COX7B2	Cytochrome C Oxidase Subunit 7B2	Protein Coding	32	GC04M046734	1.6285	https://www.genecards.org/cgi-bin/carddisp.pl?gene=COX7B2
CTIF	Cap Binding Complex Dependent Translation Initiation Factor	Protein Coding	32	GC18P048539	1.6285	https://www.genecards.org/cgi-bin/carddisp.pl?gene=CTIF
VSTM4	V-Set And Transmembrane Domain Containing 4	Protein Coding	32	GC10M049014	1.6285	https://www.genecards.org/cgi-bin/carddisp.pl?gene=VSTM4
WAPL	WAPL Cohesin Release Factor	Protein Coding	32	GC10M086436	1.6285	https://www.genecards.org/cgi-bin/carddisp.pl?gene=WAPL
BPIFC	BPI Fold Containing Family C	Protein Coding	29	GC22M032413	1.6285	https://www.genecards.org/cgi-bin/carddisp.pl?gene=BPIFC
TRMT9B	TRNA Methyltransferase 9B (Putative)	Protein Coding	27	GC08P012945	1.6285	https://www.genecards.org/cgi-bin/carddisp.pl?gene=TRMT9B
CDKN2B-AS1	CDKN2B Antisense RNA 1	RNA Gene	22	GC09P021994	1.6285	https://www.genecards.org/cgi-bin/carddisp.pl?gene=CDKN2B-AS1
INHBA-AS1	INHBA Antisense RNA 1	RNA Gene	16	GC07P041693	1.6285	https://www.genecards.org/cgi-bin/carddisp.pl?gene=INHBA-AS1
NR2F2-AS1	NR2F2 Antisense RNA 1	RNA Gene	15	GC15M113570	1.6285	https://www.genecards.org/cgi-bin/carddisp.pl?gene=NR2F2-AS1
LOC349160	Uncharacterized LOC349160	RNA Gene	14	GC07M136684	1.6285	https://www.genecards.org/cgi-bin/carddisp.pl?gene=LOC349160
OTUD6B-AS1	OTUD6B Antisense RNA 1 (Head To Head)	RNA Gene	12	GC08M091059	1.6285	https://www.genecards.org/cgi-bin/carddisp.pl?gene=OTUD6B-AS1
LOC102723445	Uncharacterized LOC102723445	RNA Gene	2	GC06M131087	1.6285	https://www.genecards.org/cgi-bin/carddisp.pl?gene=LOC102723445
S100A12	S100 Calcium Binding Protein A12	Protein Coding	38	GC01M153373	1.62004	https://www.genecards.org/cgi-bin/carddisp.pl?gene=S100A12
CYP1A1	Cytochrome P450 Family 1 Subfamily A Member 1	Protein Coding	47	GC15M074719	1.61397	https://www.genecards.org/cgi-bin/carddisp.pl?gene=CYP1A1
TFAM	Transcription Factor A, Mitochondrial	Protein Coding	42	GC10P058385	1.59704	https://www.genecards.org/cgi-bin/carddisp.pl?gene=TFAM
OGG1	8-Oxoguanine DNA Glycosylase	Protein Coding	44	GC03P011784	1.59416	https://www.genecards.org/cgi-bin/carddisp.pl?gene=OGG1
XRCC3	X-Ray Repair Cross Complementing 3	Protein Coding	41	GC14M103697	1.59416	https://www.genecards.org/cgi-bin/carddisp.pl?gene=XRCC3
DIDO1	Death Inducer-Obliterator 1	Protein Coding	38	GC20M062877	1.59206	https://www.genecards.org/cgi-bin/carddisp.pl?gene=DIDO1
CACNA1G	Calcium Voltage-Gated Channel Subunit Alpha1 G	Protein Coding	48	GC17P050631	1.58004	https://www.genecards.org/cgi-bin/carddisp.pl?gene=CACNA1G
RORA	RAR Related Orphan Receptor A	Protein Coding	48	GC15M060488	1.57738	https://www.genecards.org/cgi-bin/carddisp.pl?gene=RORA
LEPQTL1	Leptin, Serum Levels Of	Genetic Locus	3	GC02U903086	1.56286	https://www.genecards.org/cgi-bin/carddisp.pl?gene=LEPQTL1
PPARG	Peroxisome Proliferator Activated Receptor Gamma	Protein Coding	51	GC03P012287	1.56286	https://www.genecards.org/cgi-bin/carddisp.pl?gene=PPARG
PPARD	Peroxisome Proliferator Activated Receptor Delta	Protein Coding	46	GC06P073549	1.56286	https://www.genecards.org/cgi-bin/carddisp.pl?gene=PPARD
TNFSF10	TNF Superfamily Member 10	Protein Coding	44	GC03M172505	1.56286	https://www.genecards.org/cgi-bin/carddisp.pl?gene=TNFSF10
CD70	CD70 Molecule	Protein Coding	42	GC19M006613	1.55229	https://www.genecards.org/cgi-bin/carddisp.pl?gene=CD70
DDIT3	DNA Damage Inducible Transcript 3	Protein Coding	44	GC12M057516	1.54832	https://www.genecards.org/cgi-bin/carddisp.pl?gene=DDIT3
ATXN1	Ataxin 1	Protein Coding	42	GC06M016299	1.54746	https://www.genecards.org/cgi-bin/carddisp.pl?gene=ATXN1
SAMHD1	SAM And HD Domain Containing Deoxynucleoside Triphosphate Triphosphohydrolase 1	Protein Coding	41	GC20M036890	1.54468	https://www.genecards.org/cgi-bin/carddisp.pl?gene=SAMHD1
GABRA3	Gamma-Aminobutyric Acid Type A Receptor Subunit Alpha3	Protein Coding	45	GC0XM152166	1.53739	https://www.genecards.org/cgi-bin/carddisp.pl?gene=GABRA3
HLA-DPB1	Major Histocompatibility Complex, Class II, DP Beta 1	Protein Coding	44	GC06P073428	1.53715	https://www.genecards.org/cgi-bin/carddisp.pl?gene=HLA-DPB1
CYP20A1	Cytochrome P450 Family 20 Subfamily A Member 1	Protein Coding	37	GC02P203238	1.53453	https://www.genecards.org/cgi-bin/carddisp.pl?gene=CYP20A1
TNFRSF1B	TNF Receptor Superfamily Member 1B	Protein Coding	46	GC01P012167	1.52786	https://www.genecards.org/cgi-bin/carddisp.pl?gene=TNFRSF1B
AHSG	Alpha 2-HS Glycoprotein	Protein Coding	44	GC03P186619	1.50306	https://www.genecards.org/cgi-bin/carddisp.pl?gene=AHSG
MAPK3	Mitogen-Activated Protein Kinase 3	Protein Coding	48	GC16M034986	1.49816	https://www.genecards.org/cgi-bin/carddisp.pl?gene=MAPK3
HLA-A	Major Histocompatibility Complex, Class I, A	Protein Coding	46	GC06P073339	1.48595	https://www.genecards.org/cgi-bin/carddisp.pl?gene=HLA-A
F3	Coagulation Factor III, Tissue Factor	Protein Coding	44	GC01M094559	1.48398	https://www.genecards.org/cgi-bin/carddisp.pl?gene=F3
MAP2K2	Mitogen-Activated Protein Kinase Kinase 2	Protein Coding	51	GC19M004090	1.4794	https://www.genecards.org/cgi-bin/carddisp.pl?gene=MAP2K2
DSP	Desmoplakin	Protein Coding	48	GC06P007541	1.4794	https://www.genecards.org/cgi-bin/carddisp.pl?gene=DSP
MIR30A	MicroRNA 30a	RNA Gene	20	GC06M071403	1.47527	https://www.genecards.org/cgi-bin/carddisp.pl?gene=MIR30A
DDX58	DExD/H-Box Helicase 58	Protein Coding	45	GC09M032455	1.45679	https://www.genecards.org/cgi-bin/carddisp.pl?gene=DDX58
IRF3	Interferon Regulatory Factor 3	Protein Coding	45	GC19M049659	1.45679	https://www.genecards.org/cgi-bin/carddisp.pl?gene=IRF3
EXO1	Exonuclease 1	Protein Coding	42	GC01P241847	1.45679	https://www.genecards.org/cgi-bin/carddisp.pl?gene=EXO1
AFG3L2	AFG3 Like Matrix AAA Peptidase Subunit 2	Protein Coding	44	GC18M012328	1.45381	https://www.genecards.org/cgi-bin/carddisp.pl?gene=AFG3L2
KCNC3	Potassium Voltage-Gated Channel Subfamily C Member 3	Protein Coding	44	GC19M060306	1.45381	https://www.genecards.org/cgi-bin/carddisp.pl?gene=KCNC3
DARS2	Aspartyl-TRNA Synthetase 2, Mitochondrial	Protein Coding	41	GC01P173824	1.45381	https://www.genecards.org/cgi-bin/carddisp.pl?gene=DARS2
CTNNB1	Catenin Beta 1	Protein Coding	51	GC03P041236	1.4461	https://www.genecards.org/cgi-bin/carddisp.pl?gene=CTNNB1
HTR3D	5-Hydroxytryptamine Receptor 3D	Protein Coding	35	GC03P184031	1.44476	https://www.genecards.org/cgi-bin/carddisp.pl?gene=HTR3D
PRKCG	Protein Kinase C Gamma	Protein Coding	50	GC19P053879	1.43379	https://www.genecards.org/cgi-bin/carddisp.pl?gene=PRKCG
CD79A	CD79a Molecule	Protein Coding	46	GC19P041877	1.39189	https://www.genecards.org/cgi-bin/carddisp.pl?gene=CD79A
PAFAH1B1	Platelet Activating Factor Acetylhydrolase 1b Regulatory Subunit 1	Protein Coding	44	GC17P002593	1.38654	https://www.genecards.org/cgi-bin/carddisp.pl?gene=PAFAH1B1
CACNA1I	Calcium Voltage-Gated Channel Subunit Alpha1 I	Protein Coding	44	GC22P039570	1.37531	https://www.genecards.org/cgi-bin/carddisp.pl?gene=CACNA1I
EGFR	Epidermal Growth Factor Receptor	Protein Coding	52	GC07P055019	1.36977	https://www.genecards.org/cgi-bin/carddisp.pl?gene=EGFR
NFKB1	Nuclear Factor Kappa B Subunit 1	Protein Coding	50	GC04P102501	1.36977	https://www.genecards.org/cgi-bin/carddisp.pl?gene=NFKB1
TBK1	TANK Binding Kinase 1	Protein Coding	48	GC12P064451	1.36314	https://www.genecards.org/cgi-bin/carddisp.pl?gene=TBK1
ISG15	ISG15 Ubiquitin Like Modifier	Protein Coding	45	GC01P001001	1.36314	https://www.genecards.org/cgi-bin/carddisp.pl?gene=ISG15
IFIH1	Interferon Induced With Helicase C Domain 1	Protein Coding	45	GC02M162267	1.36314	https://www.genecards.org/cgi-bin/carddisp.pl?gene=IFIH1
ADAR	Adenosine Deaminase RNA Specific	Protein Coding	44	GC01M154582	1.36314	https://www.genecards.org/cgi-bin/carddisp.pl?gene=ADAR
DNASE1L3	Deoxyribonuclease 1 Like 3	Protein Coding	42	GC03M058192	1.36314	https://www.genecards.org/cgi-bin/carddisp.pl?gene=DNASE1L3
RNASEH2A	Ribonuclease H2 Subunit A	Protein Coding	42	GC19P013431	1.36314	https://www.genecards.org/cgi-bin/carddisp.pl?gene=RNASEH2A
RNASEH2C	Ribonuclease H2 Subunit C	Protein Coding	38	GC11M065714	1.36314	https://www.genecards.org/cgi-bin/carddisp.pl?gene=RNASEH2C
IFIT1	Interferon Induced Protein With Tetratricopeptide Repeats 1	Protein Coding	38	GC10P089554	1.36314	https://www.genecards.org/cgi-bin/carddisp.pl?gene=IFIT1
RNASEH2B	Ribonuclease H2 Subunit B	Protein Coding	36	GC13P050909	1.36314	https://www.genecards.org/cgi-bin/carddisp.pl?gene=RNASEH2B
ARMC8	Armadillo Repeat Containing 8	Protein Coding	33	GC03P138187	1.36314	https://www.genecards.org/cgi-bin/carddisp.pl?gene=ARMC8
STING1	Stimulator Of Interferon Response CGAMP Interactor 1	Protein Coding	33	GC05M139476	1.36314	https://www.genecards.org/cgi-bin/carddisp.pl?gene=STING1
ZNF621	Zinc Finger Protein 621	Protein Coding	33	GC03P040524	1.36314	https://www.genecards.org/cgi-bin/carddisp.pl?gene=ZNF621
KLHDC7A	Kelch Domain Containing 7A	Protein Coding	32	GC01P018480	1.36314	https://www.genecards.org/cgi-bin/carddisp.pl?gene=KLHDC7A
CGAS	Cyclic GMP-AMP Synthase	Protein Coding	29	GC06M073414	1.36314	https://www.genecards.org/cgi-bin/carddisp.pl?gene=CGAS
PSMC4	Proteasome 26S Subunit, ATPase 4	Protein Coding	41	GC19P046679	1.35742	https://www.genecards.org/cgi-bin/carddisp.pl?gene=PSMC4
JAK2	Janus Kinase 2	Protein Coding	51	GC09P004985	1.35561	https://www.genecards.org/cgi-bin/carddisp.pl?gene=JAK2
IL2RA	Interleukin 2 Receptor Subunit Alpha	Protein Coding	49	GC10M006010	1.35561	https://www.genecards.org/cgi-bin/carddisp.pl?gene=IL2RA
VWF	Von Willebrand Factor	Protein Coding	48	GC12M005917	1.35561	https://www.genecards.org/cgi-bin/carddisp.pl?gene=VWF
THBD	Thrombomodulin	Protein Coding	44	GC20M023026	1.35561	https://www.genecards.org/cgi-bin/carddisp.pl?gene=THBD

## Sheet: MigrainTargets_OMIM-64
Cytogenetic location	Genomic coordinates (From NCBI/GRCh38)	Gene/Locus	Gene/Locus name	Gene/Locus MIM number	Approved Symbol	Entrez Gene ID	Ensembl Gene ID	Comments	Phenotype	Phenotype MIM number	Inheritance	Pheno map key	Mouse Gene (from MGI)
10q24.31	10:100987542-100994402	TWNK, C10orf2, TWINKLE, PEOA3, IOSCA, MTDPS7, PRLTS5	Twinkle mtDNA helicase	606075	TWNK	56652	ENSG00000107815,ENST00000370228.2	PEO digenic with POLG	Mitochondrial DNA depletion syndrome 7 (hepatocerebral type)	271245	Autosomal recessive	3	Twnk
10q24.32	10:102065348-102068035	HPS6, RU	HPS6 biogenesis of lysosomal organelles complex 2 subunit 3	607522	HPS6	79803	ENSG00000166189,ENST00000299238.7		Hermansky-Pudlak syndrome 6	614075	Autosomal recessive	3	Hps6
10q25.3	10:117197488-117210298	KCNK18, TRESK, TRIK, MGR13	Potassium channel, subfamily K, member 18	613655	KCNK18	338567	ENSG00000186795,ENST00000334549.1		{Migraine, with or without aura, susceptibility to, 13}	613656	Autosomal dominant	3	Kcnk18
11p15.2	11:14966667-14972360	CALCA, CALC1	Calcitonin/calcitonin-related polypeptide, alpha	114130	CALCA	796	ENSG00000110680,ENST00000396372.2	same 220kb fragment as CALCB				Calca
11p15.4	11:3854603-4093209	STIM1, TAM1, IMD10, STRMK	Stromal interaction molecule 1	605921	STIM1	6786	ENSG00000167323,ENST00000616714.4		Immunodeficiency 10	612783	Autosomal recessive	3	Stim1
11q21	11:94128840-94185595	PANX1, PX1, OOMD7	Pannexin 1	608420	PANX1	24145	ENSG00000110218,ENST00000227638.8		Oocyte maturation defect 7	618550	Autosomal dominant	3	Panx1
11q23.2	11:113975107-113990312	HTR3	5-hydroxytryptamine (serotonin) receptor-3	182139	HTR3A	3359	ENSG00000166736,ENST00000504030.7					Htr3a
12q13.13	12:51906912-51923360	ACVRL1, ACVRLK1, ALK1, HHT2	Activin A receptor, type II-like kinase 1	601284	ACVRL1	94	ENSG00000139567,ENST00000388922.9		Telangiectasia, hereditary hemorrhagic, type 2	600376	Autosomal dominant	3	Acvrl1
12q21.1	12:71938844-72032439	TPH2, NTPH, ADHD7	Tryptophan hydroxylase 2	607478	TPH2	121278	ENSG00000139287,ENST00000333850.4		{Attention deficit-hyperactivity disorder, susceptibility to, 7}	613003		3	Tph2
13q14.2	13:46831545-46898081	HTR2A	5-hydroxytryptamine (serotonin) receptor-2A	182135	HTR2A	3356	ENSG00000102468,ENST00000542664.4		{Alcohol dependence, susceptibility to}	103780	Multifactorial	3	Htr2a
13q34	13:110148962-110307156	COL4A1, BSVD1, HANAC, ICH, BSVD, RATOR, PADMAL	Collagen IV, alpha-1 polypeptide	120130	COL4A1	1282	ENSG00000187498,ENST00000543140.6	mutation identified in 1 RATOR family	?Retinal arteries, tortuosity of	180000	Autosomal dominant	3	Col4a1
15q21.1	15:45631147-45691280	SQOR, SQRDL	Sulfide quinone oxidoreductase	617658	SQOR	58472	ENSG00000137767,ENST00000568606.5		Sulfide:quinone oxidoreductase deficiency	619221	Autosomal recessive	3	Sqor
15q22.33	15:67065601-67195194	SMAD3, MADH3, LDS3	SMAD family member 3	603109	SMAD3	4088	ENSG00000166949,ENST00000540846.6		Loeys-Dietz syndrome 3	613795	Autosomal dominant	3	Smad3
15q26.1	15:89316319-89334823	POLG, POLG1, POLGA, PEO, SANDO, SCAE, MTDPS4A, MTDPS4B, MIRAS	Polymerase (DNA directed), gamma	174763	POLG	5428	ENSG00000140521,ENST00000442287.6	PEO also digenic with C10orf2	Mitochondrial DNA depletion syndrome 4A (Alpers type)	203700	Autosomal recessive	3	Polg
16p11.2	16:29812192-29815919	PRRT2, PKC, DYT10, EKD1, BFIS2, BFIC2, ICCA	Proline-rich transmembrane protein 2	614386	PRRT2	112476	ENSG00000167371,ENST00000567659.3		Convulsions, familial infantile, with paroxysmal choreoathetosis	602066	Autosomal dominant	3	Prrt2
16p13.12	16:13920136-13952347	ERCC4, XPF, FANCQ, XFEPS	Excision-repair, complementing defective, in Chinese hamster, number 4	133520	ERCC4	2072	ENSG00000175595,ENST00000311895.8		Fanconi anemia, complementation group Q	615272	Autosomal recessive	3	Ercc4
16p13.2	16:9753403-10182927	GRIN2A, NMDAR2A, FESD, LKS	Glutamate receptor, ionotropic, N-methyl D-aspartate 2A	138253	GRIN2A	2903	ENSG00000183454,ENST00000396573.6		Epilepsy, focal, with speech disorder and with or without impaired intellectual development	245570	Autosomal dominant	3	Grin2a
16q24.3	16:89093846-89160555	ACSF3	Acyl-CoA synthetase family member 3	614245	ACSF3	197322	ENSG00000176715,ENST00000406948.7		Combined malonic and methylmalonic aciduria	614265		3	Acsf3
17p12	17:15229778-15265325	PMP22, CMT1A, CMT1E, DSS, CIDP	Peripheral myelin protein-22	601097	PMP22	5376	ENSG00000109099,ENST00000312280.9	mutation identified in 1 CIDP family	?Neuropathy, inflammatory demyelinating	139393	?Autosomal dominant	3	Pmp22
17q11.2	17:27756765-27800528	NOS2A, NOS2	Nitric oxide synthase 2A	163730	NOS2	4843	ENSG00000007171,ENST00000313735.11	?cluster of 3 NOS2 genes	{Malaria, resistance to}	611162		3	Nos2
17q11.2	17:30194318-30235696	SLC6A4, HTT, OCD1	Solute carrier family 6 (neurotransmitter transporter, serotonin), member 4	182138	SLC6A4	6532	ENSG00000108576,ENST00000650711.1		{Anxiety-related personality traits}	607834		3	Slc6a4
17q23.3	17:63477060-63498372	ACE, DCP1, ACE1, MVCD3, ICH	Angiotensin I converting enzyme (dipeptidyl carboxypeptidase-1)	106180	ACE	1636	ENSG00000159640,ENST00000290866.10		Renal tubular dysgenesis	267430	Autosomal recessive	3	Ace
17q25.3	17:82239018-82273749	CSNK1D, ASPS, FASPS2	Casein kinase-1, delta	600864	CSNK1D	1453	ENSG00000141551,ENST00000398519.9		Advanced sleep-phase syndrome, familial, 2	615224	Autosomal dominant	3	Csnk1d
18q12.1	18:31591876-31598820	TTR, PALB	Transthyretin (prealbumin)	176300	TTR	7276	ENSG00000118271,ENST00000237014.8		[Dystransthyretinemic hyperthyroxinemia]	145680	Autosomal dominant	3	Ttr
18q21.1	18:47808956-47931187	SMAD2, MADH2, JV18, LDS6, CHTD8	SMAD family member 2	601366	SMAD2	4087	ENSG00000175387,ENST00000402690.6		Congenital heart defects, multiple types, 8, with or without heterotaxy	619657	Autosomal dominant	3	Smad2
19p13.12	19:15159037-15200994	NOTCH3, CADASIL1, CASIL, IMF2, LMNS	Notch, Drosophila, homolog of, 3	600276	NOTCH3	4854	ENSG00000074181,ENST00000263388.7	mutation identified in 1 IMF2 family	?Myofibromatosis, infantile 2	615293	Autosomal dominant	3	Notch3
19p13.13	19:13206441-13506478	CACNA1A, CACNL1A4, SCA6, DEE42	Calcium channel, voltage-dependent, P/Q type, alpha 1A subunit	601011	CACNA1A	773	ENSG00000141837,ENST00000637432.1		Spinocerebellar ataxia 6	183086	Autosomal dominant	3	Cacna1a
19p13.2	19:7112256-7294413	INSR, HHF5	Insulin receptor	147670	INSR	3643	ENSG00000171105,ENST00000302850.10	1 gene for alpha and beta subunits	Diabetes mellitus, insulin-resistant, with acanthosis nigricans	610549		3	Insr
19q13.2	19:41966581-41994229	ATP1A3, DYT12, RDP, AHC2, CAPOS, DEE99	ATPase, Na+K+ transporting, alpha-3 polypeptide	182350	ATP1A3	478	ENSG00000105409,ENST00000543770.5		Alternating hemiplegia of childhood 2	614820	Autosomal dominant	3	Atp1a3
1p13.2	1:112911846-112956195	SLC16A1, MCT1, HHF7, MCT1D	Solute carrier family 16 (monocarboxylic acid transporters), member 1	600682	SLC16A1	6566	ENSG00000155380,ENST00000538576.5		Erythrocyte lactate transporter defect	245340	Autosomal dominant	3	Slc16a1
1p34.2	1:42925352-42958867	SLC2A1, GLUT1, HTLVR, DYT18, PED, GLUT1DS, EIG12, DYT9, SDCHCN	Solute carrier family 2 (facilitated glucose transporter), member 1	138140	SLC2A1	6513	ENSG00000117394,ENST00000426263.10	probably in 1p33	Dystonia 9	601042	Autosomal dominant	3	Slc2a1
1p36.12	1:23191894-23217501	HTR1D	5-hydroxytryptamine (serotonin) receptor-1D	182133	HTR1D	3352	ENSG00000179546,ENST00000374619.2					Htr1d
1p36.22	1:11980214-12013507	MFN2, KIAA0214, CMT2A2A, HMSN6A, CMT2A2B	Mitofusin 2	608507	MFN2	9927	ENSG00000116688,ENST00000674817.1		Charcot-Marie-Tooth disease, axonal, type 2A2A	609260	Autosomal dominant	3	Mfn2
1q21.1	1:145911347-145918716	PEX11B, PEX14B	Peroxisome biogenesis 11B	603867	PEX11B	8799	ENSG00000131779,ENST00000537888.1		Peroxisome biogenesis disorder 14B	614920	Autosomal recessive	3	Pex11b
1q23.2	1:160115758-160143590	ATP1A2, FHM2, MHP2, FARIMPD, DEE98	ATPase, Na+K+ transporting, alpha-2 polypeptide	182340	ATP1A2	477	ENSG00000018625,ENST00000361216.8		Migraine, familial hemiplegic, 2	602481	Autosomal dominant	3	Atp1a2
1q23.2	1:160151602-160186979	ATP1A4, ATP1AL2	ATPase, Na+/K+ transporting, alpha-4 polypeptide	607321	ATP1A4	480	ENSG00000132681,ENST00000470705.1					Atp1a4
1q24.2	1:169106689-169132718	ATP1B1	ATPase, Na+K+ transporting, beta-1 polypeptide	182330	ATP1B1	481	ENSG00000143153,ENST00000367815.9		[Blood pressure regulation QTL]	145500	Multifactorial	2	Atp1b1
1q44	1:247416162-247448822	NLRP3, CIAS1, FCU, FCAS1, NALP3, PYPAF1, DFNA34, KEFH	NLR family, pyrin domain containing 3	606416	NLRP3	114548	ENSG00000162711,ENST00000391828.8		CINCA syndrome	607115	Autosomal dominant	3	Nlrp3
22q11.21	22:19941771-19969974	COMT	Catechol-O-methyltransferase	116790	COMT	1312	ENSG00000093010,ENST00000361682.11		{Panic disorder, susceptibility to}	167870	?Autosomal dominant	3	Comt
22q13.1	22:39223358-39244981	PDGFB, SIS, IBGC5	Platelet-derived growth factor, beta polypeptide (oncogene SIS)	190040	PDGFB	5155	ENSG00000100311,ENST00000331163.11	fused with COL1A1 in DFSP	Basal ganglia calcification, idiopathic, 5	615483	Autosomal dominant	3	Pdgfb
2q11.2	2:96184858-96208826	STARD7, GTT1, FAME2	START domain-containing protein 4	616712	STARD7	56910	ENSG00000084090,ENST00000337288.10		Epilepsy, familial adult myoclonic, 2	607876	Autosomal dominant	3	Stard7
2q24.3	2:165984640-166149160	SCN1A, GEFSP2, SMEI, FEB3A, DEE6A, DRVT, FHM3, DEE6B	Sodium voltage-gated channel, alpha subunit 1	182389	SCN1A	6323	ENSG00000144285,ENST00000674923.1		Developmental and epileptic encephalopathy 6B, non-Dravet	619317	Autosomal dominant	3	Scn1a
2q35	2:218270484-218346792	PNKD, R1, TAHCCP2, KIPP1184, BRP17, FPD1, PDC, DYT8	PNKD metallo-beta-lactamase domain-containing protein	609023	PNKD	25953	ENSG00000127838,ENST00000248451.7		Paroxysmal nonkinesigenic dyskinesia 1	118800	Autosomal dominant	3	Pnkd
3p11.2-p11.1	3:87792705-87994855	HTR1F, HTR1EL, MR77	5-hydroxytryptamine receptor 1F	182134	HTR1F	3355	ENSG00000179097,ENST00000319595.7					Htr1f
3p21.31	3:48465829-48467644	TREX1, AGS1, CRV, HERNS, RVCLS	3' repair exonuclease 1	606609	TREX1	11277	ENSG00000213689,ENST00000444177.1		{Systemic lupus erythematosus, susceptibility to}	152700	Autosomal dominant	3	Trex1
3q13.31	3:114127579-114199406	DRD3, ETM1, FET1	Dopamine receptor D3	126451	DRD3	1814	ENSG00000151577,ENST00000383673.5		{Essential tremor, hereditary, 1}	190300	Autosomal dominant	3	Drd3
4q24	4:102501265-102617301	NFKB1, CVID12	Nuclear factor kappa-B, subunit 1 (p105, p50)	164011	NFKB1	4790	ENSG00000109320,ENST00000394820.8		Immunodeficiency, common variable, 12	616576	Autosomal dominant	3	Nfkb1
4q25	4:112297368-112442620	ALPK1, LAK, KIAA1527, ROSAH	Alpha-kinase 1	607347	ALPK1	80216	ENSG00000073331,ENST00000177648.13		ROSAH syndrome	614979	Autosomal dominant	3	Alpk1
4q31.22-q31.23	4:147481096-147544953	EDNRA, MFDA	Endothelin receptor type A	131243	EDNRA	1909	ENSG00000151617,ENST00000358556.8		Mandibulofacial dysostosis with alopecia	616367	Autosomal dominant	3	Ednra
5p13.2	5:33986164-34008049	AMACR, CBAS4, AMACRD	Alpha-methylacyl-CoA racemase	604489	AMACR	23600	ENSG00000242110,ENST00000382085.7		Bile acid synthesis defect, congenital, 4	214950	Autosomal recessive	3	Amacr
5p13.2	5:36606605-36688333	SLC1A3, EAAT1, EA6	Solute carrier family 1 (glial high affinity glutamate transporter), member 3	600111	SLC1A3	6507	ENSG00000079215,ENST00000680125.1		Episodic ataxia, type 6	612656	Autosomal dominant	3	Slc1a3
5q12.3	5:63957873-63962444	HTR1A, ADRB2RL1, PFMCD	5-hydroxytryptamine (serotonin) receptor-1A	109760	HTR1A	3350	ENSG00000178394,ENST00000323865.5		Periodic fever, menstrual cycle dependent	614674	Autosomal dominant	3	Htr1a
5q32	5:150113838-150155844	PDGFRB, PDGFR, IBGC4, IMF1, PENTT, KOGS	Platelet-derived growth factor receptor, beta polypeptide	173410	PDGFRB	5159	ENSG00000113721,ENST00000261799.9	fusion gene with ETV6, HIP1, RABPT5, or H4 in chronic myeloproliferative disorders	Basal ganglia calcification, idiopathic, 4	615007	Autosomal dominant	3	Pdgfrb
6p21.31	6:35573589-35728582	FKBP5, FKBP51	FK506-binding protein 5	602623	FKBP5	2289	ENSG00000096060,ENST00000536438.5		{Major depressive disorder and accelerated response to antidepressant drug treatment}	608516		3	Fkbp5
6p21.33	6:31575564-31578335	TNF, TNFA	Tumor necrosis factor (cachectin)	191160	TNF	7124	ENSG00000232810,ENST00000449264.3	5'-LTA--TNF-3' in 7kb segment (pter-cen); 210kb from HLA-B	{Asthma, susceptibility to}	600807	Autosomal dominant	3	Tnf
6q14.1	6:77460923-77463490	HTR1B	5-hydroxytryptamine (serotonin) receptor-1B	182131	HTR1B	3351	ENSG00000135312,ENST00000369947.5					Htr1b
6q25.1-q25.2	6:151654147-152129618	ESR1, ESR, ESTRR	Estrogen receptor 1	133430	ESR1	2099	ENSG00000091831,ENST00000206249.8		Breast cancer, somatic	114480		3	Esr1
7q21.2	7:92198968-92246099	KRIT1, CCM1, CAM	KREV interaction trapped 1	604214	KRIT1	889	ENSG00000001631,ENST00000394503.6		Cavernous malformations of CNS and retina	116860	Autosomal dominant	3	Krit1
7q34	7:141738320-141750487	SSBP1, SSBP, OPA13	Single-stranded DNA-binding protein 1	600439	SSBP1	6742	ENSG00000106028,ENST00000481508.1		Optic atrophy 13 with retinal and foveal abnormalities	165510	Autosomal dominant	3	Ssbp1
9p13.3	9:34366148-34376951	MYORG, NET37, KIAA1161, IBGC7	Myogenesis-regulating glycosidase	618255	MYORG	57462	ENSG00000164976,ENST00000297625.8		Basal ganglia calcification, idiopathic, 7, autosomal recessive	618317	Autosomal recessive	3	Myorg
9q34.11	9:127815011-127854772	ENG, END, HHT1, ORW	Endoglin	131195	ENG	2022	ENSG00000106991,ENST00000344849.4		Telangiectasia, hereditary hemorrhagic, type 1	187300	Autosomal dominant	3	Eng
9q34.2	9:133636362-133659328	DBH, ORTHYP1	Dopamine-beta-hydroxylase	609312	DBH	1621	ENSG00000123454,ENST00000393056.8	tightly linked to ABO	Orthostatic hypotension 1, due to DBH deficiency	223360	Autosomal recessive	3	Dbh
Xq21.1	X:78104247-78129294	PGK1, PGKA	Phosphoglycerate kinase-1	311800	PGK1	5230	ENSG00000102144,ENST00000373316.5	?Xq13.3; pseudogenes PGK1P1 on Xq, PGK1P2 on chr. 6	Phosphoglycerate kinase 1 deficiency	300653	X-linked recessive	3	Pgk1
Xq28	X:152831000-152869728	NSDHL	NAD(P)H steroid dehydrogenase-like protein	300275	NSDHL	50814	ENSG00000147383,ENST00000440023.5		CHILD syndrome	308050	X-linked dominant	3	Nsdhl

## Sheet: MigrainTargets_DisGeNet-513
Disease	Disease_id	Gene	Gene_id	UniProt	Gene_Full_Name	Protein_Class	N_diseases_g	DSI_g	DPI_g	pLI	Score_gda	EL_gda	EI_gda	N_PMIDs	N_SNPs_gda	First_Ref	Last_Ref
Migraine Disorders	C0149931	TRPM8	79054	Q7Z2W7	transient receptor potential cation channel subfamily M member 8	Ion channel	127	0.553	0.808	4.5964e-29	0.5		0.917	12	4	2011	2019
Migraine Disorders	C0149931	NOTCH3	4854	Q9UM47	notch receptor 3		418	0.435	0.808	0.40757	0.5	strong	0.933	15	3	2000	2019
Migraine Disorders	C0149931	PRDM16	63976	Q9HAZ2	PR/SET domain 16		200	0.522	0.808	0.99999	0.48		0.909	11	4	2011	2020
Migraine Disorders	C0149931	LRP1	4035	Q07954	LDL receptor related protein 1		252	0.482	0.769	1	0.48		1	11	1	2011	2018
Migraine Disorders	C0149931	TGFBR2	7048	P37173	transforming growth factor beta receptor 2	Kinase	502	0.413	0.846	0.12535	0.42		0.667	3	0	2006	2014
Migraine Disorders	C0149931	FHL5	9457	Q5TD97	four and a half LIM domains 5	Transcription factor	153	0.53	0.769	4.8464e-10	0.41		0.75	4	4	2013	2016
Migraine Disorders	C0149931	SUGCT	79783	Q9HAC7	succinyl-CoA:glutarate-CoA transferase		41	0.686	0.385	2.8168e-09	0.41		0.75	4	3	2013	2016
Migraine Disorders	C0149931	COL4A1	1282	P02462	collagen type IV alpha 1 chain		277	0.484	0.731	1	0.4	strong	1	1	0	2007	2007
Migraine Disorders	C0149931	ATP1A2	477	P50993	ATPase Na+/K+ transporting subunit alpha 2	Transporter	102	0.597	0.615	0.00018093	0.4		0.958	24	1	2003	2019
Migraine Disorders	C0149931	CALCA	796	P01258;P06881	calcitonin related polypeptide alpha	Signaling	467	0.416	0.923	0.015562	0.4		0.98	199	0	2003	2020
Migraine Disorders	C0149931	ESR1	2099	P03372	estrogen receptor 1	Nuclear receptor	1101	0.324	0.962	0.9992	0.4		0.938	16	3	2004	2017
Migraine Disorders	C0149931	HTR2A	3356	P28223	5-hydroxytryptamine receptor 2A	G-protein coupled receptor	289	0.473	0.846	0.51124	0.34		0.6	5	1	1996	2010
Migraine Disorders	C0149931	GABRQ	55879	Q9UN88	gamma-aminobutyric acid type A receptor subunit theta	Ion channel	21	0.722	0.5	0.0042977	0.33	limited	1	4	1	2008	2018
Migraine Disorders	C0149931	HTR7	3363	P34969	5-hydroxytryptamine receptor 7	G-protein coupled receptor	103	0.592	0.5	0.045409	0.21		1	2	0	2010	2017
Migraine Disorders	C0149931	MFN1	55669	Q8IWA4	mitofusin 1	Enzyme	45	0.644	0.577	2.5118e-10	0.2		1	1	0	2017	2017
Migraine Disorders	C0149931	CACNA1A	773	O00555	calcium voltage-gated channel subunit alpha1 A	Ion channel	320	0.489	0.769	1	0.2		0.969	32	6	1998	2019
Migraine Disorders	C0149931	PRRT2	112476	Q7Z6L0	proline rich transmembrane protein 2		353	0.448	0.808	0.57919	0.18		0.875	8	0	2000	2019
Migraine Disorders	C0149931	HTR1A	3350	P08908	5-hydroxytryptamine receptor 1A	G-protein coupled receptor	229	0.522	0.846	0.19956	0.13		0.333	3	1	2006	2013
Migraine Disorders	C0149931	MEF2D	4209	Q14814	myocyte enhancer factor 2D	Transcription factor	72	0.608	0.5	0.99705	0.13		0.714	7	7	2012	2017
Migraine Disorders	C0149931	POLG	5428	P54098	DNA polymerase gamma, catalytic subunit	Enzyme	462	0.457	0.846	2.0756e-09	0.12		1	2	1	2013	2016
Migraine Disorders	C0149931	TGFB1	7040	P01137	transforming growth factor beta 1	Signaling	1558	0.287	0.962	0.03685	0.12		1	3	2	2009	2015
Migraine Disorders	C0149931	SLC1A3	6507	P43003	solute carrier family 1 member 3	Transporter	109	0.573	0.577	0.98914	0.12		1	2	0	2009	2017
Migraine Disorders	C0149931	IL10	3586	P22301	interleukin 10		1679	0.281	0.923	0.0058874	0.12		1	2	0	2011	2017
Migraine Disorders	C0149931	COX2	4513	P00403	cytochrome c oxidase subunit II	Enzyme	875	0.352	0.962		0.12		1	2	0	2005	2013
Migraine Disorders	C0149931	OPA1	4976	O60313	OPA1 mitochondrial dynamin like GTPase	Enzyme modulator	236	0.51	0.846	0.98636	0.12		1	2	0	2017	2017
Migraine Disorders	C0149931	HPSE2	60495	Q8WWQ2	heparanase 2 (inactive)	Enzyme	81	0.588	0.692	0.00015083	0.11		1	2	1	1998	2016
Migraine Disorders	C0149931	TWNK	56652	Q96RR1	twinkle mtDNA helicase	Enzyme	245	0.516	0.692	0.0032311	0.11		1	1	0	2010	2010
Migraine Disorders	C0149931	CSNK1D	1453	P48730	casein kinase 1 delta	Kinase	49	0.65	0.615	0.99577	0.11		1	1	1	2013	2013
Migraine Disorders	C0149931	ASTN2	23245	O75129	astrotactin 2		51	0.666	0.462	0.99971	0.11		1	5	2	2012	2017
Migraine Disorders	C0149931	PHACTR1	221692	Q9C0D0	phosphatase and actin regulator 1	Enzyme modulator	59	0.663	0.423	0.63537	0.11		1	5	1	2012	2019
Migraine Disorders	C0149931	TREX1	11277	Q9NSU2	three prime repair exonuclease 1		241	0.517	0.808	0.57528	0.11		1	1	0	2008	2008
Migraine Disorders	C0149931	PIK3CA	5290	P42336	phosphatidylinositol-4,5-bisphosphate 3-kinase catalytic subunit alpha	Kinase	1511	0.292	0.923	1	0.11		1	1	0	2017	2017
Migraine Disorders	C0149931	GABRG2	2566	P18507	gamma-aminobutyric acid type A receptor subunit gamma2	Ion channel	169	0.548	0.654	0.73852	0.11		1	1	1	2012	2012
Migraine Disorders	C0149931	ADARB2	105	Q9NS39	adenosine deaminase RNA specific B2 (inactive)	Enzyme	33	0.716	0.308	0.85603	0.11		0.5	2	1	2013	2015
Migraine Disorders	C0149931	NRP1	8829	O14786	neuropilin 1		246	0.476	0.808	0.98584	0.11		1	2	1	2016	2018
Migraine Disorders	C0149931	TRNL1	4567		tRNA		234	0.534	0.731		0.1			0	0
Migraine Disorders	C0149931	TRNK	4566		tRNA		135	0.608	0.577		0.1			0	0
Migraine Disorders	C0149931	TRNH	4564		tRNA		125	0.597	0.731		0.1			0	0
Migraine Disorders	C0149931	TRNF	4558		tRNA		148	0.582	0.731		0.1			0	0
Migraine Disorders	C0149931	ND6	4541	P03923	NADH dehydrogenase, subunit 6 (complex I)		224	0.544	0.808		0.1			0	0
Migraine Disorders	C0149931	ND5	4540	P03915	NADH dehydrogenase, subunit 5 (complex I)	Enzyme	241	0.531	0.769		0.1			0	0
Migraine Disorders	C0149931	ND4	4538	P03905	NADH dehydrogenase, subunit 4 (complex I)	Enzyme	214	0.546	0.769		0.1			0	0
Migraine Disorders	C0149931	ND1	4535	P03886	NADH dehydrogenase, subunit 1 (complex I)	Enzyme	260	0.522	0.769		0.1			0	0
Migraine Disorders	C0149931	MTHFR	4524	P42898	methylenetetrahydrofolate reductase		985	0.337	0.885	3.2068e-10	0.1		0.976	41	4	2000	2019
Migraine Disorders	C0149931	CYTB	4519	P00156	cytochrome b		166	0.529	0.808		0.1			0	0
Migraine Disorders	C0149931	COX3	4514	P00414	cytochrome c oxidase III	Enzyme	195	0.546	0.808		0.1			0	0
Migraine Disorders	C0149931	WASL	8976	O00401	WASP like actin nucleation promoting factor	Cellular structure	38	0.678	0.5	0.87654	0.1		1	1	1	2013	2013
Migraine Disorders	C0149931	TRNQ	4572		tRNA		137	0.59	0.731		0.1			0	0
Migraine Disorders	C0149931	GPR101	83550	Q96P66	G protein-coupled receptor 101	G-protein coupled receptor	85	0.631	0.538	0.70375	0.1			0	0
Migraine Disorders	C0149931	PRKG1	5592	Q13976	protein kinase cGMP-dependent 1	Kinase	114	0.603	0.769	0.99938	0.1		1	1	1	2013	2013
Migraine Disorders	C0149931	NOS3	4846	P29474	nitric oxide synthase 3		706	0.378	0.885	6.7246e-07	0.1		0.7	10	5	1997	2019
Migraine Disorders	C0149931	NFIX	4784	Q14938	nuclear factor I X	Nucleic acid binding	183	0.547	0.769	0.99903	0.1			0	0
Migraine Disorders	C0149931	NF2	4771	P35240	neurofibromin 2		312	0.468	0.885	1	0.1			0	0
Migraine Disorders	C0149931	KCNK5	8645	O95279	potassium two pore domain channel subfamily K member 5	Ion channel	29	0.695	0.462	0.32518	0.1		1	3	1	2013	2016
Migraine Disorders	C0149931	NDP	4693	Q00604	norrin cystine knot growth factor NDP		142	0.566	0.692	0.65042	0.1			0	0
Migraine Disorders	C0149931	MYD88	4615	Q99836	MYD88 innate immune signal transduction adaptor	Enzyme modulator	480	0.414	0.923	0.12443	0.1			0	0
Migraine Disorders	C0149931	PEX11B	8799	O96011	peroxisomal biogenesis factor 11 beta		120	0.612	0.654	0.00013346	0.1			0	0
Migraine Disorders	C0149931	MVK	4598	Q03426	mevalonate kinase	Kinase	139	0.576	0.731	0.16679	0.1			0	0
Migraine Disorders	C0149931	TRNW	4578		tRNA		188	0.563	0.731		0.1			0	0
Migraine Disorders	C0149931	TRNV	4577		tRNA		80	0.67	0.423		0.1			0	0
Migraine Disorders	C0149931	TRNS2	4575		tRNA		152	0.579	0.731		0.1			0	0
Migraine Disorders	C0149931	TRNS1	4574		tRNA		186	0.555	0.808		0.1			0	0
Migraine Disorders	C0149931	COX1	4512	P00395	cytochrome c oxidase subunit I	Enzyme	421	0.441	0.885		0.1			0	0
Migraine Disorders	C0149931	TRNC	4511		tRNA		28	0.751	0.346		0.1			0	0
Migraine Disorders	C0149931	AIP	9049	O00170	aryl hydrocarbon receptor interacting protein	Chaperone	216	0.517	0.769	0.36163	0.1			0	0
Migraine Disorders	C0149931	FAS	355	P25445	Fas cell surface death receptor		754	0.372	0.923	0.8117	0.1			0	0
Migraine Disorders	C0149931	APP	351	P05067	amyloid beta precursor protein	Enzyme modulator	485	0.422	0.846	0.046544	0.1			0	0
Migraine Disorders	C0149931	SLC6A19	340024	Q695T7	solute carrier family 6 member 19		54	0.695	0.577	1.7664e-24	0.1			0	0
Migraine Disorders	C0149931	KCNK18	338567	Q7Z418	potassium two pore domain channel subfamily K member 18		18	0.78	0.192	0.0013568	0.1		1	14	1	2010	2019
Migraine Disorders	C0149931	UBAC2	337867	Q8NBM4	UBA domain containing 2		97	0.638	0.654	0.0062623	0.1			0	0
Migraine Disorders	C0149931	ADAMTSL1	92949	Q8N6G6	ADAMTS like 1	Enzyme	40	0.682	0.654	3.1241e-12	0.1			0	0
Migraine Disorders	C0149931	ACVRL1	94	P37023	activin A receptor like type 1	Kinase	224	0.493	0.769	0.00096719	0.1			0	0
Migraine Disorders	C0149931	HTR1B	3351	P28222	5-hydroxytryptamine receptor 1B	G-protein coupled receptor	140	0.551	0.769	0.18947	0.1		0.786	14	1	1993	2019
Migraine Disorders	C0149931	RABGAP1L	9910	B7ZAP0;Q5R372	RAB GTPase activating protein 1 like	Enzyme	22	0.743	0.462	0.00010938	0.1		1	1	1	2013	2013
Migraine Disorders	C0149931	HLA-B	3106	P01889	major histocompatibility complex, class I, B		706	0.379	0.885	3.8642e-05	0.1			0	0
Migraine Disorders	C0149931	MSH6	2956	P52701	mutS homolog 6	Nucleic acid binding	296	0.462	0.731	3.6705e-05	0.1			0	0
Migraine Disorders	C0149931	SLC25A4	291	P12235	solute carrier family 25 member 4	Transporter	160	0.568	0.692	0.45334	0.1			0	0
Migraine Disorders	C0149931	IL12A	3592	P29459	interleukin 12A		261	0.491	0.808	0.04746	0.1			0	0
Migraine Disorders	C0149931	IL12B	3593	P29460	interleukin 12B	Signaling	249	0.48	0.885	0.00011439	0.1			0	0
Migraine Disorders	C0149931	INPP5A	3632	Q14642	inositol polyphosphate-5-phosphatase A	Enzyme	22	0.743	0.385	0.98121	0.1		1	1	1	2016	2016
Migraine Disorders	C0149931	MSH2	4436	P43246	mutS homolog 2	Nucleic acid binding	490	0.406	0.808	0.89539	0.1			0	0
Migraine Disorders	C0149931	MMP17	4326	Q9ULZ9	matrix metallopeptidase 17	Enzyme	30	0.705	0.308	2.1964e-08	0.1		1	1	1	2012	2012
Migraine Disorders	C0149931	MLH1	4292	P40692	mutL homolog 1	Nucleic acid binding	526	0.399	0.808	3.41e-05	0.1			0	0
Migraine Disorders	C0149931	MEFV	4210	O15553	MEFV innate immuity regulator, pyrin		410	0.44	0.885	1.0177e-14	0.1			0	0
Migraine Disorders	C0149931	TSR2	90121	Q969E8	TSR2 ribosome maturation factor		31	0.743	0.5	0.80082	0.1			0	0
Migraine Disorders	C0149931	SMAD4	4089	Q13485	SMAD family member 4	Transcription factor	575	0.401	0.808	0.99881	0.1			0	0
Migraine Disorders	C0149931	SMAD3	4088	P84022	SMAD family member 3	Transcription factor	470	0.415	0.923	0.79796	0.1			0	0
Migraine Disorders	C0149931	EPCAM	4072	P16422	epithelial cell adhesion molecule		328	0.451	0.885	1.2844e-07	0.1			0	0
Migraine Disorders	C0149931	BAZ1B	9031	Q9UIG0	bromodomain adjacent to zinc finger domain 1B		215	0.53	0.731	1	0.1		1	1	1	2016	2016
Migraine Disorders	C0149931	KRAS	3845	P01116	KRAS proto-oncogene, GTPase	Enzyme modulator	1213	0.32	0.923	0.00078803	0.1			0	0
Migraine Disorders	C0149931	KCNQ3	3786	O43525	potassium voltage-gated channel subfamily Q member 3	Ion channel	84	0.604	0.462	0.80089	0.1			0	0
Migraine Disorders	C0149931	KCNQ2	3785	O43526	potassium voltage-gated channel subfamily Q member 2	Ion channel	175	0.537	0.654	0.99998	0.1			0	0
Migraine Disorders	C0149931	KCNA1	3736	Q09470	potassium voltage-gated channel subfamily A member 1	Ion channel	148	0.573	0.577	0.076028	0.1			0	0
Migraine Disorders	C0149931	GRIN2A	2903	Q12879	glutamate ionotropic receptor NMDA type subunit 2A	Ion channel	212	0.522	0.808	0.99998	0.1			0	0
Migraine Disorders	C0149931	RRM2B	50484	Q7LG56	ribonucleotide reductase regulatory TP53 inducible subunit M2B	Enzyme	238	0.527	0.769	0.002357	0.1			0	0
Migraine Disorders	C0149931	STAT4	6775	Q14765	signal transducer and activator of transcription 4	Nucleic acid binding	316	0.471	0.769	0.7662	0.1			0	0
Migraine Disorders	C0149931	RPS29	6235	P62273	ribosomal protein S29		32	0.729	0.423	0.29053	0.1			0	0
Migraine Disorders	C0149931	TNFRSF1A	7132	P19438	TNF receptor superfamily member 1A		487	0.409	0.923	0.9949	0.1			0	0
Migraine Disorders	C0149931	RPS28	6234	P62857	ribosomal protein S28	Nucleic acid binding	38	0.716	0.423	0.68259	0.1			0	0
Migraine Disorders	C0149931	RPS27	6232	P42677	ribosomal protein S27	Nucleic acid binding	104	0.578	0.769	0.75663	0.1			0	0
Migraine Disorders	C0149931	RPS26	6231	P62854	ribosomal protein S26	Nucleic acid binding	38	0.716	0.538	0.84833	0.1			0	0
Migraine Disorders	C0149931	RPS24	6229	P62847	ribosomal protein S24	Nucleic acid binding	42	0.695	0.423	0.68141	0.1			0	0
Migraine Disorders	C0149931	RPS20	6224	P60866	ribosomal protein S20	Nucleic acid binding	86	0.61	0.692	0.020686	0.1			0	0
Migraine Disorders	C0149931	RPS19	6223	P39019	ribosomal protein S19	Nucleic acid binding	256	0.48	0.846	0.92111	0.1			0	0
Migraine Disorders	C0149931	RPS17	6218	P08708	ribosomal protein S17	Nucleic acid binding	28	0.751	0.462	0.32566	0.1			0	0
Migraine Disorders	C0149931	RPS15A	6210	P62244	ribosomal protein S15a	Nucleic acid binding	58	0.638	0.538	0.802	0.1			0	0
Migraine Disorders	C0149931	C4A	720	P0C0L4;P0C0L5	complement C4A (Rodgers blood group)	Enzyme modulator	145	0.563	0.769	1.5416e-11	0.1			0	0
Migraine Disorders	C0149931	RPS10	6204	P46783	ribosomal protein S10	Nucleic acid binding	31	0.729	0.462	0.97108	0.1			0	0
Migraine Disorders	C0149931	RPS7	6201	P62081	ribosomal protein S7	Nucleic acid binding	52	0.682	0.462	0.95439	0.1			0	0
Migraine Disorders	C0149931	S100A12	6283	P80511	S100 calcium binding protein A12	Calcium-binding protein	221	0.488	0.846	0.48234	0.1		1	61	0	2007	2020
Migraine Disorders	C0149931	SCN1A	6323	P35498	sodium voltage-gated channel alpha subunit 1	Ion channel	287	0.477	0.808	1	0.1		1	11	2	2007	2019
Migraine Disorders	C0149931	STIM1	6786	Q13586	stromal interaction molecule 1		247	0.501	0.808	0.77534	0.1			0	0
Migraine Disorders	C0149931	C11orf95	65998	C9JLR9	chromosome 11 open reading frame 95		26	0.78	0.115		0.1			0	0
Migraine Disorders	C0149931	MLX	6945	Q9UH92	MAX dimerization protein MLX		40	0.722	0.346	0.11032	0.1			0	0
Migraine Disorders	C0149931	SMARCB1	6598	Q12824	SWI/SNF related, matrix associated, actin dependent regulator of chromatin, subfamily b, member 1	Nucleic acid binding	448	0.434	0.846	0.9971	0.1			0	0
Migraine Disorders	C0149931	BMPR1A	657	P36894	bone morphogenetic protein receptor type 1A	Kinase	203	0.522	0.731	0.90333	0.1			0	0
Migraine Disorders	C0149931	SLC6A4	6532	P31645	solute carrier family 6 member 4	Transporter	440	0.429	0.808	0.24602	0.1		0.583	12	2	2002	2011
Migraine Disorders	C0149931	SLC2A1	6513	P11166	solute carrier family 2 member 1	Transporter	687	0.388	0.808	0.9941	0.1			0	0
Migraine Disorders	C0149931	TLR4	7099	O00206	toll like receptor 4		1174	0.321	0.962	4.6131e-09	0.1			0	0
Migraine Disorders	C0149931	DCLRE1C	64421	Q96SD1	DNA cross-link repair 1C		150	0.544	0.808	2.4874e-07	0.1		1	1	1	2013	2013
Migraine Disorders	C0149931	SEMA4A	64218	Q9H3S1	semaphorin 4A	Signaling	141	0.569	0.692	1.8394e-05	0.1			0	0
Migraine Disorders	C0149931	TNF	7124	P01375	tumor necrosis factor	Signaling	2724	0.231	0.962	0.8033	0.1		0.95	20	3	2002	2018
Migraine Disorders	C0149931	SCN8A	6334	Q9UQD0	sodium voltage-gated channel alpha subunit 8	Ion channel	302	0.51	0.731	1	0.1			0	0
Migraine Disorders	C0149931	SCN2A	6326	Q99250	sodium voltage-gated channel alpha subunit 2	Ion channel	232	0.518	0.731	1	0.1			0	0
Migraine Disorders	C0149931	RPL35A	6165	P18077	ribosomal protein L35a	Nucleic acid binding	31	0.736	0.385	0.89535	0.1			0	0
Migraine Disorders	C0149931	RPL27	6155	P61353	ribosomal protein L27	Nucleic acid binding	23	0.769	0.385	0.85027	0.1			0	0
Migraine Disorders	C0149931	WDR12	55759	Q9GZL7	WD repeat domain 12		16	0.769	0.192	0.00032559	0.1		1	2	2	2016	2016
Migraine Disorders	C0149931	HJURP	55355	Q8NCD3	Holliday junction recognition protein		33	0.691	0.269	2.0485e-07	0.1		1	1	1	2016	2016
Migraine Disorders	C0149931	CNNM2	54805	Q9H8M5	cyclin and CBS domain divalent metal cation transport mediator 2		91	0.641	0.346	0.99521	0.1		1	1	1	2013	2013
Migraine Disorders	C0149931	SUV39H2	79723	Q9H5I1	suppressor of variegation 3-9 homolog 2		43	0.65	0.5	0.92921	0.1		1	1	1	2013	2013
Migraine Disorders	C0149931	PMS2	5395	P54278	PMS1 homolog 2, mismatch repair system component	Nucleic acid binding	244	0.484	0.808	4.5176e-27	0.1			0	0
Migraine Disorders	C0149931	PMS1	5378	P54277	PMS1 homolog 1, mismatch repair system component	Nucleic acid binding	115	0.569	0.654	1.3178e-17	0.1			0	0
Migraine Disorders	C0149931	CARF	79800	Q8N187	calcium responsive transcription factor		22	0.769	0.269	8.0424e-07	0.1		1	2	2	2016	2016
Migraine Disorders	C0149931	PGK1	5230	P00558	phosphoglycerate kinase 1	Kinase	144	0.542	0.769	0.76537	0.1			0	0
Migraine Disorders	C0149931	ADA2	51816	Q9NZK5	adenosine deaminase 2	Enzyme	165	0.545	0.846	8.1396e-08	0.1			0	0
Migraine Disorders	C0149931	ERAP1	51752	Q9NZ08	endoplasmic reticulum aminopeptidase 1	Enzyme	156	0.556	0.692	2.0562e-26	0.1			0	0
Migraine Disorders	C0149931	PDGFB	5155	P01127	platelet derived growth factor subunit B	Signaling	301	0.488	0.846	0.77006	0.1			0	0
Migraine Disorders	C0149931	MRPL37	51253	Q9BZE1	mitochondrial ribosomal protein L37		3	1	0.077	1.3929e-08	0.1		1	1	1	2013	2013
Migraine Disorders	C0149931	KLRC4	8302	O43908	killer cell lectin like receptor C4		82	0.666	0.654	0.0056771	0.1			0	0
Migraine Disorders	C0149931	MPPED2	744	Q15777	metallophosphoesterase domain containing 2	Enzyme	20	0.78	0.385	0.99349	0.1		1	1	1	2016	2016
Migraine Disorders	C0149931	VHL	7428	P40337	von Hippel-Lindau tumor suppressor	Enzyme	372	0.443	0.846	0.079515	0.1			0	0
Migraine Disorders	C0149931	RPL26	6154	P61254	ribosomal protein L26	Nucleic acid binding	43	0.695	0.423	0.9163	0.1			0	0
Migraine Disorders	C0149931	RPL18	6141	Q07020	ribosomal protein L18	Nucleic acid binding	31	0.743	0.385	0.96644	0.1			0	0
Migraine Disorders	C0149931	RPL15	6138	P61313	ribosomal protein L15	Nucleic acid binding	47	0.686	0.615	0.97146	0.1			0	0
Migraine Disorders	C0149931	RPL11	6135	P62913	ribosomal protein L11	Nucleic acid binding	61	0.65	0.577	0.96088	0.1			0	0
Migraine Disorders	C0149931	RPL5	6125	P46777	ribosomal protein L5	Nucleic acid binding	92	0.617	0.615	0.99776	0.1			0	0
Migraine Disorders	C0149931	TWIST1	7291	Q15672	twist family bHLH transcription factor 1	Transcription factor	559	0.397	0.846	0.34491	0.1			0	0
Migraine Disorders	C0149931	RELA	5970	Q04206	RELA proto-oncogene, NF-kB subunit	Transcription factor	483	0.406	0.885	0.99948	0.1			0	0
Migraine Disorders	C0149931	NLRC4	58484	Q9NPP4	NLR family CARD domain containing 4		145	0.556	0.769	9.8714e-12	0.1			0	0
Migraine Disorders	C0149931	RNF213	57674	Q63HN8	ring finger protein 213		59	0.628	0.538	4.9078e-55	0.1		1	2	2	2016	2016
Migraine Disorders	C0149931	MARCHF4	57574	Q9P2E8	membrane associated ring-CH-type finger 4		3	1	0.038	0.13283	0.1		1	1	1	2012	2012
Migraine Disorders	C0149931	MYORG	57462	Q6NSJ0	myogenesis regulating glycosidase (putative)	Enzyme	32	0.805	0.269	1.0871e-11	0.1			0	0
Migraine Disorders	C0149931	SLC24A3	57419	Q9HC58	solute carrier family 24 member 3	Transporter	34	0.7	0.423	0.87946	0.1		1	2	2	2016	2016
Migraine Disorders	C0149931	NMUR2	56923	Q9GZQ4	neuromedin U receptor 2	G-protein coupled receptor	18	0.751	0.423	0.00051924	0.1		1	1	1	2018	2018
Migraine Disorders	C0149931	PLCE1	51196	Q9P212	phospholipase C epsilon 1	Enzyme	114	0.572	0.654	5.6754e-11	0.1		1	2	3	2016	2016
Migraine Disorders	C0149931	IL23R	149233	Q5VWK5	interleukin 23 receptor	Signaling	306	0.466	0.769	0.00055961	0.1			0	0
Migraine Disorders	C0149931	GATA2	2624	P23769	GATA binding protein 2		229	0.496	0.654	0.97927	0.1			0	0
Migraine Disorders	C0149931	LINC02109	101929660		long intergenic non-protein coding RNA 2109		8	0.821	0.115		0.1		1	1	1	2013	2013
Migraine Disorders	C0149931	LINC01752	101929395		long intergenic non-protein coding RNA 1752		4				0.1		1	1	1	2016	2016
Migraine Disorders	C0149931	GATA1	2623	P15976	GATA binding protein 1		264	0.483	0.808	0.94798	0.1			0	0
Migraine Disorders	C0149931	SRPX2	27286	O60687	sushi repeat containing protein X-linked 2		80	0.621	0.462	0.04812	0.1			0	0
Migraine Disorders	C0149931	MRVI1	10335	Q9Y6F6	murine retrovirus integration site 1 homolog	Transporter	20	0.792	0.269	2.2619e-07	0.1		1	3	2	2013	2016
Migraine Disorders	C0149931	COMT	1312	P21964	catechol-O-methyltransferase	Enzyme	622	0.4	0.923	1.1377e-06	0.1		0.7	10	2	2001	2017
Migraine Disorders	C0149931	IL12A-AS1	101928376		IL12A antisense RNA 1		99	0.633	0.654		0.1			0	0
Migraine Disorders	C0149931	AMACR	23600	Q9UHK6	alpha-methylacyl-CoA racemase		179	0.51	0.769	0.027363	0.1			0	0
Migraine Disorders	C0149931	YAP1	10413	P46937	Yes associated protein 1	Enzyme modulator	374	0.432	0.808	0.99918	0.1		1	1	1	2016	2016
Migraine Disorders	C0149931	CFDP1	10428	Q9UEE9	craniofacial development protein 1		71	0.619	0.615	0.0036535	0.1		1	2	2	2016	2016
Migraine Disorders	C0149931	LEPROTL1	23484	O95214	leptin receptor overlapping transcript like 1	Receptor	2	1	0.038	0.72072	0.1		1	1	1	2013	2013
Migraine Disorders	C0149931	MLH3	27030	Q9UHC1	mutL homolog 3	Nucleic acid binding	108	0.582	0.538	4.9023e-08	0.1			0	0
Migraine Disorders	C0149931	VSTM4	196740	Q8IW00	V-set and transmembrane domain containing 4		8	0.931	0.115	0.033816	0.1		1	1	1	2013	2013
Migraine Disorders	C0149931	WAPL	23063	Q7Z5K2	WAPL cohesin release factor		8	0.931	0.115	1	0.1		1	1	1	2013	2013
Migraine Disorders	C0149931	CCR1	1230	P32246	C-C motif chemokine receptor 1	G-protein coupled receptor	192	0.531	0.769	0.38775	0.1			0	0
Migraine Disorders	C0149931	ACSF3	197322	Q4G176	acyl-CoA synthetase family member 3	Enzyme	35	0.743	0.308	2.3246e-26	0.1			0	0
Migraine Disorders	C0149931	FAN1	22909	Q9Y2M0	FANCD2 and FANCI associated nuclease 1		93	0.61	0.577	1.6512e-25	0.1			0	0
Migraine Disorders	C0149931	GDF2	2658	Q9UK05	growth differentiation factor 2	Signaling	152	0.529	0.731	0.0024656	0.1			0	0
Migraine Disorders	C0149931	FGFR2	2263	P21802	fibroblast growth factor receptor 2	Kinase	731	0.38	0.808	0.99731	0.1			0	0
Migraine Disorders	C0149931	FGFR3	2261	P22607	fibroblast growth factor receptor 3	Kinase	654	0.391	0.846	1.6432e-05	0.1			0	0
Migraine Disorders	C0149931	GCDH	2639	Q92947	glutaryl-CoA dehydrogenase		72	0.691	0.385	0.004856	0.1			0	0
Migraine Disorders	C0149931	NEDD4L	23327	Q96PU5	NEDD4 like E3 ubiquitin protein ligase	Enzyme	108	0.573	0.731	1	0.1		1	1	1	2013	2013
Migraine Disorders	C0149931	PLCE1-AS1	100128054		PLCE1 antisense RNA 1		7	1	0.077		0.1		1	1	1	2016	2016
Migraine Disorders	C0149931	FBN2	2201	P35556	fibrillin 2	Calcium-binding protein	211	0.505	0.808	1	0.1		1	1	1	2013	2013
Migraine Disorders	C0149931	DRD2	1813	P14416	dopamine receptor D2	G-protein coupled receptor	437	0.436	0.846	0.74709	0.1		0.786	14	2	1997	2018
Migraine Disorders	C0149931	COL5A2	1290	P05997	collagen type V alpha 2 chain		139	0.568	0.731	1	0.1			0	0
Migraine Disorders	C0149931	RNASEH1	246243	O60930	ribonuclease H1		52	0.711	0.462	0.011173	0.1			0	0
Migraine Disorders	C0149931	NOP56	10528	O00567	NOP56 ribonucleoprotein	Nucleic acid binding	64	0.663	0.538	0.62098	0.1			0	0
Migraine Disorders	C0149931	LINC02646	107984002		long intergenic non-protein coding RNA 2646		3	1	0.077		0.1		1	1	1	2013	2013
Migraine Disorders	C0149931	GP1BB	2812	P13224	glycoprotein Ib platelet subunit beta		192	0.524	0.769	0.51249	0.1			0	0
Migraine Disorders	C0149931	ADCYAP1	116	P18509	adenylate cyclase activating polypeptide 1	Signaling	220	0.51	0.846	0.52424	0.1		1	18	0	2012	2020
Migraine Disorders	C0149931	GP9	2815	P14770	glycoprotein IX platelet		46	0.695	0.5	0.47575	0.1			0	0
Migraine Disorders	C0149931	COL1A1	1277	P02452	collagen type I alpha 1 chain		487	0.43	0.808	1	0.1			0	0
Migraine Disorders	C0149931	DBH	1621	P09172	dopamine beta-hydroxylase		202	0.511	0.846	3.3352e-10	0.1		0.909	11	1	2000	2019
Migraine Disorders	C0149931	HAUS1	115106	Q96CS2	HAUS augmin like complex subunit 1		3	1	0.077	3.5522e-08	0.1		1	1	1	2013	2013
Migraine Disorders	C0149931	COL3A1	1281	P02461	collagen type III alpha 1 chain		301	0.477	0.808	1	0.1			0	0
Migraine Disorders	C0149931	ACE	1636	P12821	angiotensin I converting enzyme	Enzyme	1082	0.328	0.923	1.0344e-37	0.1		0.765	17	0	2000	2019
Migraine Disorders	C0149931	GP1BA	2811	P07359	glycoprotein Ib platelet subunit alpha	Receptor	132	0.565	0.692	0.0032325	0.1			0	0
Migraine Disorders	C0149931	ENG	2022	P17813	endoglin		371	0.446	0.846	0.99858	0.1			0	0
Migraine Disorders	C0149931	SH2B1	25970	Q9NRF2	SH2B adaptor protein 1		140	0.566	0.731	0.96861	0.1			0	0
Migraine Disorders	C0149931	RPL35	11224	P42766	ribosomal protein L35	Nucleic acid binding	20	0.805	0.346	0.54892	0.1			0	0
Migraine Disorders	C0149931	ZMYND8	23613	Q9ULU4	zinc finger MYND-type containing 8		18	0.78	0.308	1	0.1		1	1	1	2016	2016
Migraine Disorders	C0149931	DNM1L	10059	O00429	dynamin 1 like	Enzyme modulator	273	0.475	0.808	0.00056753	0.1			0	0
Migraine Disorders	C0149931	POLG2	11232	Q9UHN1	DNA polymerase gamma 2, accessory subunit	Enzyme	158	0.558	0.769	1.528e-10	0.1			0	0
Migraine Disorders	C0149931	NLRP3	114548	Q96P20	NLR family pyrin domain containing 3		805	0.361	0.962	0.00081103	0.1			0	0
Migraine Disorders	C0149931	CLVS1	157807	Q8IUQ0	clavesin 1	Transporter	12	0.792	0.308	0.85398	0.1		1	1	1	2013	2013
Migraine Disorders	C0149931	COL5A1	1289	P20908	collagen type V alpha 1 chain		199	0.536	0.769	1	0.1			0	0
Migraine Disorders	C0149931	HCRT	3060	O43612	hypocretin neuropeptide precursor		237	0.5	0.808	0.028774	0.09		1	9	0	2007	2018
Migraine Disorders	C0149931	LTA	4049	P01374	lymphotoxin alpha	Signaling	353	0.434	0.885	0.19685	0.09		0.667	9	3	2002	2014
Migraine Disorders	C0149931	BDNF	627	P23560	brain derived neurotrophic factor	Signaling	992	0.345	0.923	0.65626	0.08		0.75	8	4	2007	2017
Migraine Disorders	C0149931	GOLPH3	64083	Q9H4A6	golgi phosphoprotein 3		140	0.53	0.808	0.23586	0.08		0.875	8	0	2017	2019
Migraine Disorders	C0149931	MAOA	4128	P21397	monoamine oxidase A		300	0.465	0.769	0.99928	0.07		0.714	7	0	2004	2015
Migraine Disorders	C0149931	TRPV1	7442	Q8NER1	transient receptor potential cation channel subfamily V member 1	Ion channel	404	0.446	0.885	1.0103e-16	0.07		1	7	1	2007	2018
Migraine Disorders	C0149931	TRPA1	8989	O75762	transient receptor potential cation channel subfamily A member 1	Ion channel	160	0.546	0.846	7.2309e-35	0.07		1	7	0	2016	2019
Migraine Disorders	C0149931	CRP	1401	P02741	C-reactive protein		1483	0.299	0.962	0.0036969	0.07		1	7	0	2018	2020
Migraine Disorders	C0149931	APOE	348	P02649	apolipoprotein E		1049	0.338	0.962	0.0018685	0.07		0.714	7	1	2002	2018
Migraine Disorders	C0149931	AVP	551	P01185	arginine vasopressin	Signaling	454	0.437	0.846	0.074413	0.06		1	6	0	2017	2019
Migraine Disorders	C0149931	RAMP1	10267	O60894	receptor activity modifying protein 1	Receptor	37	0.663	0.5	0.13181	0.06		0.833	6	1	2007	2019
Migraine Disorders	C0149931	LEP	3952	P41159	leptin		931	0.349	0.846	0.46491	0.05		1	5	0	2017	2018
Migraine Disorders	C0149931	ADCYAP1R1	117	P41586	ADCYAP receptor type I	G-protein coupled receptor	118	0.561	0.769	7.2275e-10	0.05		1	5	0	2011	2019
Migraine Disorders	C0149931	DUSP2	1844	Q05923	dual specificity phosphatase 2		118	0.558	0.769	4.4697e-05	0.05		1	5	0	2011	2019
Migraine Disorders	C0149931	HTR1F	3355	P30939	5-hydroxytryptamine receptor 1F	G-protein coupled receptor	20	0.716	0.192	0.0046656	0.05		1	5	0	1998	2019
Migraine Disorders	C0149931	IL6	3569	P05231	interleukin 6		2367	0.248	0.962	0.31536	0.05		0.8	5	0	2003	2019
Migraine Disorders	C0149931	PGR	5241	P06401	progesterone receptor	Nuclear receptor	392	0.426	0.885	0.051042	0.05		1	5	3	2007	2015
Migraine Disorders	C0149931	VIP	7432	P01282	vasoactive intestinal peptide	Signaling	376	0.437	0.846	0.00041995	0.05		1	5	0	2007	2018
Migraine Disorders	C0149931	SLC6A3	6531	Q01959	solute carrier family 6 member 3	Transporter	373	0.453	0.885	0.99758	0.05		0.4	5	0	2003	2010
Migraine Disorders	C0149931	KLF6	1316	Q99612	Kruppel like factor 6	Nucleic acid binding	204	0.501	0.846	0.97946	0.05		1	5	0	2011	2019
Migraine Disorders	C0149931	PSMG1	8624	O95456	proteasome assembly chaperone 1		97	0.579	0.731	0.00034234	0.05		1	5	0	2011	2019
Migraine Disorders	C0149931	MZB1	51237	Q8WU39	marginal zone B and B1 cell specific protein		100	0.565	0.769	0.00031626	0.05		1	5	0	2018	2019
Migraine Disorders	C0149931	ADIPOQ	9370	Q15848	adiponectin, C1Q and collagen domain containing		679	0.376	0.885	4.6434e-09	0.04		1	4	0	2017	2019
Migraine Disorders	C0149931	TAC1	6863	P20366	tachykinin precursor 1		478	0.424	0.923	0.74608	0.04		1	4	0	2017	2019
Migraine Disorders	C0149931	CNR1	1268	P21554	cannabinoid receptor 1	G-protein coupled receptor	393	0.446	0.808	0.50652	0.04		1	4	2	2009	2017
Migraine Disorders	C0149931	GRIA3	2892	P42263	glutamate ionotropic receptor AMPA type subunit 3	Ion channel	127	0.566	0.692	0.99976	0.04		0.75	4	1	2010	2016
Migraine Disorders	C0149931	GRIA1	2890	P42261	glutamate ionotropic receptor AMPA type subunit 1	Ion channel	126	0.57	0.577	0.99869	0.04		0.75	4	2	2010	2016
Migraine Disorders	C0149931	NOS2	4843	P35228	nitric oxide synthase 2		783	0.364	0.923	4.0277e-15	0.04		1	4	2	2001	2012
Migraine Disorders	C0149931	SPRTN	83932	Q9H040	SprT-like N-terminal domain		44	0.691	0.5	0.97354	0.04		1	4	0	2019	2020
Migraine Disorders	C0149931	INSR	3643	P06213	insulin receptor	Kinase	452	0.432	0.846	3.6145e-05	0.04		1	4	0	2001	2006
Migraine Disorders	C0149931	F5	2153	P12259	coagulation factor V	Enzyme	369	0.441	0.846	5.919e-15	0.04		1	4	0	2001	2018
Migraine Disorders	C0149931	HTR2C	3358	P28335	5-hydroxytryptamine receptor 2C	G-protein coupled receptor	140	0.555	0.692	0.037023	0.04		0	4	1	1996	2007
Migraine Disorders	C0149931	EDNRA	1909	P25101	endothelin receptor type A	G-protein coupled receptor	427	0.426	0.885	0.99158	0.04		1	4	1	2001	2011
Migraine Disorders	C0149931	MTDH	92140	Q86UE4	metadherin		200	0.491	0.769	0.32924	0.04		1	4	0	2011	2019
Migraine Disorders	C0149931	NOS1	4842	P29475	nitric oxide synthase 1		521	0.408	0.885	1	0.04		0.75	4	3	2001	2015
Migraine Disorders	C0149931	PTGS2	5743	P35354	prostaglandin-endoperoxide synthase 2	Enzyme	1234	0.314	0.962	0.99597	0.04		1	4	0	2005	2017
Migraine Disorders	C0149931	POMC	5443	P01189	proopiomelanocortin		873	0.356	0.846	0.00011658	0.03		1	3	0	1997	2019
Migraine Disorders	C0149931	PANX1	24145	Q96RD7	pannexin 1	Ion channel	107	0.575	0.846	2.4684e-06	0.03		1	3	0	2017	2019
Migraine Disorders	C0149931	STIN2-VNTR	110806307		serotonin transporter intronic VNTR enhancer		55	0.636	0.538		0.03		1	3	0	2010	2010
Migraine Disorders	C0149931	FAAH	2166	O00519	fatty acid amide hydrolase		177	0.545	0.692	4.4449e-11	0.03		1	3	0	2018	2020
Migraine Disorders	C0149931	OPRM1	4988	P35372	opioid receptor mu 1	G-protein coupled receptor	370	0.457	0.808	7.8882e-11	0.03		1	3	1	2012	2019
Migraine Disorders	C0149931	P2RX7	5027	Q99572	purinergic receptor P2X 7	Ion channel	337	0.45	0.808	3.3344e-11	0.03		1	3	0	2017	2019
Migraine Disorders	C0149931	AGT	183	P01019	angiotensinogen	Enzyme modulator	765	0.367	0.923	4.9706e-08	0.03		1	3	1	2005	2015
Migraine Disorders	C0149931	KCNN3	3782	Q9UGI6	potassium calcium-activated channel subfamily N member 3	Ion channel	60	0.621	0.615	0.97227	0.03		1	3	0	2005	2011
Migraine Disorders	C0149931	TSPAN2	10100	O60636	tetraspanin 2		19	0.769	0.231	2.3496e-05	0.03		0.333	3	0	2013	2018
Migraine Disorders	C0149931	VEGFA	7422	P15692	vascular endothelial growth factor A	Signaling	1899	0.266	0.923	2.4085e-05	0.03		1	3	2	2010	2017
Migraine Disorders	C0149931	HCRTR1	3061	O43613	hypocretin receptor 1	G-protein coupled receptor	71	0.623	0.654	0.00017378	0.03		1	3	2	2011	2019
Migraine Disorders	C0149931	HLA-DRB1	3123	P01911	major histocompatibility complex, class II, DR beta 1	Immune response	1018	0.333	0.923	0.0010997	0.03		1	3	0	2005	2007
Migraine Disorders	C0149931	STX1A	6804	Q16623	syntaxin 1A	Transporter	74	0.621	0.654	0.9785	0.03		1	3	3	2009	2012
Migraine Disorders	C0149931	PTX3	5806	P26022	pentraxin 3		296	0.457	0.808	6.9827e-05	0.03		1	3	1	2015	2020
Migraine Disorders	C0149931	DRD3	1814	P35462	dopamine receptor D3	G-protein coupled receptor	199	0.529	0.692	0.0023694	0.03		0.333	3	1	2002	2014
Migraine Disorders	C0149931	HTR1D	3352	P28221	5-hydroxytryptamine receptor 1D	G-protein coupled receptor	26	0.716	0.308	0.00064061	0.03		1	3	0	1993	2017
Migraine Disorders	C0149931	CALCRL	10203	Q16602	calcitonin receptor like receptor	G-protein coupled receptor	47	0.653	0.692	0.9853	0.03		1	3	0	2019	2019
Migraine Disorders	C0149931	DAO	1610	P14920	D-amino acid oxidase		78	0.636	0.615	6.2271e-22	0.03		1	3	0	2015	2019
Migraine Disorders	C0149931	VWF	7450	P04275	von Willebrand factor	Enzyme modulator	498	0.408	0.885	3.2187e-25	0.03		1	3	0	2005	2019
Migraine Disorders	C0149931	IAPP	3375	P10997	islet amyloid polypeptide	Signaling	183	0.507	0.808	0.0031814	0.02		1	2	0	2017	2017
Migraine Disorders	C0149931	TPH2	121278	Q8IWU9	tryptophan hydroxylase 2		137	0.546	0.654	2.5364e-07	0.02		1	2	0	2009	2010
Migraine Disorders	C0149931	HNMT	3176	P50135	histamine N-methyltransferase		98	0.579	0.808	0.019734	0.02		0.5	2	1	2008	2017
Migraine Disorders	C0149931	TSPAN33	340348	Q86UF1	tetraspanin 33		69	0.606	0.731	7.0071e-05	0.02		1	2	0	2018	2019
Migraine Disorders	C0149931	HEPH	9843	Q9BQS7	hephaestin	Enzyme	27	0.686	0.462	4.6122e-05	0.02		1	2	0	2012	2017
Migraine Disorders	C0149931	ASIC3	9311	Q9UHC3	acid sensing ion channel subunit 3	Ion channel	51	0.663	0.538	3.4071e-07	0.02		1	2	0	2018	2019
Migraine Disorders	C0149931	REN	5972	P00797	renin	Enzyme	721	0.37	0.923	2.4297e-07	0.02		0.5	2	0	2009	2014
Migraine Disorders	C0149931	MGLL	11343	Q99685	monoglyceride lipase	Enzyme	125	0.564	0.731	0.020016	0.02		1	2	0	2018	2018
Migraine Disorders	C0149931	GRIN2B	2904	Q13224	glutamate ionotropic receptor NMDA type subunit 2B	Ion channel	249	0.51	0.692	1	0.02		1	2	0	2017	2018
Migraine Disorders	C0149931	TBPL1	9519	P62380	TATA-box binding protein like 1	Transcription factor	198	0.506	0.846	0.37902	0.02		1	2	0	2012	2018
Migraine Disorders	C0149931	ALB	213	P02768	albumin	Transporter	1198	0.317	0.962	0.64329	0.02		1	2	0	2019	2019
Migraine Disorders	C0149931	SOD2	6648	P04179	superoxide dismutase 2	Enzyme	668	0.379	0.923	0.15499	0.02		1	2	0	2015	2015
Migraine Disorders	C0149931	CYP19A1	1588	P11511	cytochrome P450 family 19 subfamily A member 1	Enzyme	519	0.41	0.885	1.7022e-05	0.02		0	2	0	2012	2017
Migraine Disorders	C0149931	HCRTR2	3062	O43614	hypocretin receptor 2	G-protein coupled receptor	37	0.7	0.577	0.005035	0.02		0	2	0	2007	2007
Migraine Disorders	C0149931	ICAM1	3383	P05362	intercellular adhesion molecule 1		737	0.364	0.962	0.035295	0.02		1	2	2	2014	2018
Migraine Disorders	C0149931	CACNA1C	775	Q13936	calcium voltage-gated channel subunit alpha1 C	Ion channel	225	0.51	0.846	1	0.02		0.5	2	1	2010	2011
Migraine Disorders	C0149931	GC	2638	P02774	GC vitamin D binding protein	Transporter	219	0.489	0.885	2.7301e-11	0.02		1	2	0	1995	2014
Migraine Disorders	C0149931	KCNK2	3776	O95069	potassium two pore domain channel subfamily K member 2	Ion channel	67	0.626	0.654	0.019089	0.02		1	2	0	2019	2019
Migraine Disorders	C0149931	TYRP1	7306	P17643	tyrosinase related protein 1	Enzyme	200	0.507	0.846	6.557e-25	0.02		1	2	0	2012	2018
Migraine Disorders	C0149931	RLS1	192142		Restless legs syndrome, susceptibility to		37	0.705	0.423		0.02		1	2	0	2018	2019
Migraine Disorders	C0149931	PON1	5444	P27169	paraoxonase 1		496	0.409	0.885	9.8142e-11	0.02		0.5	2	2	2010	2011
Migraine Disorders	C0149931	MTHFD1	4522	P11586	methylenetetrahydrofolate dehydrogenase, cyclohydrolase and formyltetrahydrofolate synthetase 1	Enzyme	121	0.554	0.769	0.0044614	0.02		1	2	2	2005	2014
Migraine Disorders	C0149931	MIR34A	407040		microRNA 34a		428	0.421	0.846		0.02		1	2	0	2016	2019
Migraine Disorders	C0149931	PART1	25859		prostate androgen-regulated transcript 1		250	0.483	0.885		0.02		1	2	0	2016	2018
Migraine Disorders	C0149931	FMR1	2332	Q06787	FMRP translational regulator 1	Nucleic acid binding	346	0.473	0.769	0.64718	0.02		1	2	0	2013	2018
Migraine Disorders	C0149931	EDN1	1906	P05305	endothelin 1	Signaling	679	0.38	0.846	0.45504	0.02		1	2	0	2009	2018
Migraine Disorders	C0149931	MTCO2P12	107075310		MT-CO2 pseudogene 12		703	0.368	0.962		0.02		1	2	0	2005	2013
Migraine Disorders	C0149931	PRL	5617	P01236	prolactin	Signaling	506	0.406	0.885	2.9015e-07	0.02		1	2	0	2017	2020
Migraine Disorders	C0149931	GABRA3	2556	P34903	gamma-aminobutyric acid type A receptor subunit alpha3	Ion channel	81	0.636	0.577	0.038786	0.02		1	2	2	2008	2013
Migraine Disorders	C0149931	UTS2	10911	O95399	urotensin 2		115	0.564	0.808	0.031612	0.02		1	2	2	2016	2017
Migraine Disorders	C0149931	RNASE2	6036	P10153	ribonuclease A family member 2		61	0.621	0.692		0.01		1	1	0	2009	2009
Migraine Disorders	C0149931	RYR2	6262	Q92736	ryanodine receptor 2	Ion channel	160	0.539	0.615	0.99999	0.01		1	1	0	2015	2015
Migraine Disorders	C0149931	P2RY12	64805	Q9H244	purinergic receptor P2Y12	G-protein coupled receptor	153	0.533	0.731	0.0016859	0.01		1	1	0	2018	2018
Migraine Disorders	C0149931	S100B	6285	P04271	S100 calcium binding protein B	Calcium-binding protein	599	0.383	0.923	0.04387	0.01		1	1	0	2017	2017
Migraine Disorders	C0149931	SLC1A2	6506	P43004	solute carrier family 1 member 2	Transporter	208	0.511	0.731	0.71036	0.01		1	1	1	2014	2014
Migraine Disorders	C0149931	COL4A2	1284	P08572	collagen type IV alpha 2 chain		131	0.563	0.654	3.5842e-15	0.01		1	1	0	2018	2018
Migraine Disorders	C0149931	CLTA	1211	P09496	clathrin light chain A	Transporter	55	0.628	0.654	0.96319	0.01		1	1	0	2008	2008
Migraine Disorders	C0149931	CTLA4	1493	P16410	cytotoxic T-lymphocyte associated protein 4		722	0.369	0.923	0.94085	0.01		0	1	0	2005	2005
Migraine Disorders	C0149931	CYP2D6	1565	P10635	cytochrome P450 family 2 subfamily D member 6		432	0.437	0.885	1.0793e-25	0.01		1	1	0	2000	2000
Migraine Disorders	C0149931	ADRA2B	151	P18089	adrenoceptor alpha 2B	G-protein coupled receptor	296	0.465	0.846	4.4533e-06	0.01		1	1	0	2010	2010
Migraine Disorders	C0149931	CX3CR1	1524	P49238	C-X3-C motif chemokine receptor 1	G-protein coupled receptor	310	0.457	0.885	0.061371	0.01		1	1	0	2008	2008
Migraine Disorders	C0149931	OR2AG1	144125	Q9H205	olfactory receptor family 2 subfamily AG member 1 (gene/pseudogene)	G-protein coupled receptor	100	0.582	0.808	3.1156e-11	0.01		1	1	0	2018	2018
Migraine Disorders	C0149931	CXADR	1525	P78310	CXADR Ig-like cell adhesion molecule		305	0.454	0.885	0.36867	0.01		1	1	0	2019	2019
Migraine Disorders	C0149931	BGN	633	P21810	biglycan		253	0.484	0.808	0.45229	0.01		1	1	0	2019	2019
Migraine Disorders	C0149931	CCL4	6351	P13236;Q8NHW4	C-C motif chemokine ligand 4	Signaling	276	0.466	0.923	0.24134	0.01		1	1	0	2018	2018
Migraine Disorders	C0149931	SELL	6402	P14151	selectin L		171	0.505	0.846	4.9624e-07	0.01		1	1	0	2018	2018
Migraine Disorders	C0149931	CCL2	6347	P13500	C-C motif chemokine ligand 2	Signaling	1157	0.321	0.962	0.60786	0.01		1	1	0	2014	2014
Migraine Disorders	C0149931	ADH1B	125	P00325	alcohol dehydrogenase 1B (class I), beta polypeptide	Enzyme	224	0.502	0.846	9.934e-07	0.01		1	1	0	2010	2010
Migraine Disorders	C0149931	RBM45	129831	Q8IUH3	RNA binding motif protein 45		557	0.383	0.846	2.1132e-10	0.01		1	1	0	2005	2005
Migraine Disorders	C0149931	OPN1SW	611	P03999	opsin 1, short wave sensitive	G-protein coupled receptor	164	0.519	0.769	0.021134	0.01		1	1	0	2018	2018
Migraine Disorders	C0149931	CXADRP1	653108		CXADR pseudogene 1		272	0.463	0.846		0.01		1	1	0	2019	2019
Migraine Disorders	C0149931	LINC01672	100505887		long intergenic non-protein coding RNA 1672		268	0.462	0.846		0.01		1	1	0	1991	1991
Migraine Disorders	C0149931	CAV2	858	P51636	caveolin 2	Enzyme modulator	96	0.575	0.692	0.026973	0.01		1	1	0	2018	2018
Migraine Disorders	C0149931	DCLK3	85443	Q9C098	doublecortin like kinase 3	Kinase	47	0.647	0.615	0.13686	0.01		1	1	0	2018	2018
Migraine Disorders	C0149931	ATP5MD	84833	Q96IX5	ATP synthase membrane subunit DAPIT		11	0.821	0.231	0.048038	0.01		1	1	0	2015	2015
Migraine Disorders	C0149931	CAT	847	P04040	catalase	Enzyme	794	0.359	0.962	1.6263e-10	0.01		1	1	0	2015	2015
Migraine Disorders	C0149931	CASR	846	P41180	calcium sensing receptor	G-protein coupled receptor	517	0.41	0.846	0.046698	0.01		1	1	0	2019	2019
Migraine Disorders	C0149931	AKR1A1	10327	P14550	aldo-keto reductase family 1 member A1	Enzyme	185	0.51	0.846	6.6621e-07	0.01		1	1	0	2010	2010
Migraine Disorders	C0149931	NR4A3	8013	Q92570	nuclear receptor subfamily 4 group A member 3	Nuclear receptor	186	0.502	0.808	0.9126	0.01		1	1	0	2009	2009
Migraine Disorders	C0149931	CALCR	799	P30988	calcitonin receptor	G-protein coupled receptor	282	0.464	0.846	3.1176e-09	0.01		1	1	0	2017	2017
Migraine Disorders	C0149931	ADARB1	104	P78563	adenosine deaminase RNA specific B1	Enzyme	85	0.588	0.654	0.80347	0.01		1	1	0	2015	2015
Migraine Disorders	C0149931	SPG7	6687	Q9UQ90	SPG7 matrix AAA peptidase subunit, paraplegin	Enzyme	419	0.436	0.885	1.9683e-36	0.01		1	1	0	2019	2019
Migraine Disorders	C0149931	MAPKAP1	79109	Q9BPZ7	MAPK associated protein 1		77	0.61	0.731	0.99991	0.01		1	1	0	2017	2017
Migraine Disorders	C0149931	CES1	1066	P23141	carboxylesterase 1	Enzyme	80	0.59	0.692	3.3228e-15	0.01		1	1	0	2019	2019
Migraine Disorders	C0149931	XRCC3	7517	O43542	X-ray repair cross complementing 3		184	0.505	0.769	1.9134e-10	0.01		1	1	0	2014	2014
Migraine Disorders	C0149931	ADAR	103	P55265	adenosine deaminase RNA specific	Enzyme	256	0.501	0.808	0.026282	0.01		1	1	0	2015	2015
Migraine Disorders	C0149931	SLC4A4	8671	Q9Y6R1	solute carrier family 4 member 4	Transporter	58	0.644	0.692	0.99722	0.01		1	1	0	2010	2010
Migraine Disorders	C0149931	TNFSF10	8743	P50591	TNF superfamily member 10	Signaling	445	0.413	0.885	0.13495	0.01		1	1	1	2015	2015
Migraine Disorders	C0149931	BMS1	9790	Q14692	BMS1 ribosome biogenesis factor		192	0.499	0.846	0.0001753	0.01		1	1	0	2018	2018
Migraine Disorders	C0149931	KLK4	9622	Q9Y5K2	kallikrein related peptidase 4	Enzyme	110	0.559	0.692	4.5377e-06	0.01		1	1	0	2019	2019
Migraine Disorders	C0149931	CD40LG	959	P29965	CD40 ligand	Signaling	453	0.414	0.846	0.72079	0.01		1	1	0	2018	2018
Migraine Disorders	C0149931	CD40	958	P25942	CD40 molecule		528	0.396	0.846	0.84603	0.01		1	1	3	2018	2018
Migraine Disorders	C0149931	CCL4L2	9560	P13236;Q8NHW4	C-C motif chemokine ligand 4 like 2		133	0.535	0.885	0.088586	0.01		1	1	0	2018	2018
Migraine Disorders	C0149931	ENTPD1	953	P49961	ectonucleoside triphosphate diphosphohydrolase 1	Enzyme	206	0.499	0.769	0.0080716	0.01		1	1	0	2018	2018
Migraine Disorders	C0149931	NPEPPS	9520	P55786	aminopeptidase puromycin sensitive	Enzyme	172	0.519	0.808	1	0.01		1	1	0	2018	2018
Migraine Disorders	C0149931	ROCK2	9475	O75116	Rho associated coiled-coil containing protein kinase 2	Kinase	154	0.529	0.808	1	0.01		0	1	1	2014	2014
Migraine Disorders	C0149931	OPN4	94233	Q9UHM6	opsin 4	G-protein coupled receptor	87	0.579	0.769	9.0073e-13	0.01		1	1	0	2019	2019
Migraine Disorders	C0149931	NR1I3	9970	Q14994	nuclear receptor subfamily 1 group I member 3	Nuclear receptor	318	0.448	0.846	3.5259e-08	0.01		1	1	0	2019	2019
Migraine Disorders	C0149931	OPN1MW3	101060233	P04001;P0DN77;P0DN78	opsin 1, medium wave sensitive 3		80	0.601	0.769		0.01		1	1	0	2019	2019
Migraine Disorders	C0149931	CD14	929	P08571	CD14 molecule		551	0.392	0.885	4.8813e-05	0.01		1	1	0	2017	2017
Migraine Disorders	C0149931	TRIM13	10206	O60858	tripartite motif containing 13		275	0.462	0.846	0.6366	0.01		1	1	0	2019	2019
Migraine Disorders	C0149931	XRCC1	7515	P18887	X-ray repair cross complementing 1		410	0.421	0.923	6.3386e-09	0.01		1	1	1	2014	2014
Migraine Disorders	C0149931	WAS	7454	P42768	WASP actin nucleation promoting factor	Cellular structure	204	0.529	0.808	0.99901	0.01		1	1	0	2019	2019
Migraine Disorders	C0149931	TH	7054	P07101	tyrosine hydroxylase		321	0.462	0.885	1.6878e-06	0.01		1	1	0	2015	2015
Migraine Disorders	C0149931	ADRM1	11047	Q16186	adhesion regulating molecule 1		51	0.633	0.538	0.99704	0.01		1	1	0	2019	2019
Migraine Disorders	C0149931	TGFBI	7045	Q15582	transforming growth factor beta induced	Signaling	225	0.484	0.769	5.9686e-08	0.01		1	1	0	2007	2007
Migraine Disorders	C0149931	LOC110806262	110806262		solute carrier family 6 member 4 gene promoter		63	0.626	0.423		0.01		1	1	0	2005	2005
Migraine Disorders	C0149931	CACNA1E	777	Q15878	calcium voltage-gated channel subunit alpha1 E	Ion channel	63	0.65	0.577	1	0.01		1	1	1	2017	2017
Migraine Disorders	C0149931	STATH	6779	P02808	statherin		57	0.608	0.769	7.9792e-05	0.01		1	1	0	2009	2009
Migraine Disorders	C0149931	SST	6750	P61278	somatostatin	Signaling	535	0.399	0.885	0.34128	0.01		1	1	0	2018	2018
Migraine Disorders	C0149931	SPTAN1	6709	Q13813	spectrin alpha, non-erythrocytic 1		82	0.601	0.615	1	0.01		1	1	0	2009	2009
Migraine Disorders	C0149931	SPAST	6683	Q9UBP0	spastin	Cellular structure	138	0.579	0.577	0.99939	0.01		1	1	0	2004	2004
Migraine Disorders	C0149931	SOD1	6647	P00441	superoxide dismutase 1	Enzyme	689	0.379	0.962	0.1773	0.01		1	1	0	2015	2015
Migraine Disorders	C0149931	HRH3	11255	Q9Y5N1	histamine receptor H3	G-protein coupled receptor	60	0.647	0.462	0.04081	0.01		1	1	1	2011	2011
Migraine Disorders	C0149931	SLCO1A2	6579	P46721	solute carrier organic anion transporter family member 1A2	Transporter	44	0.656	0.577	1.0581e-16	0.01		1	1	0	2012	2012
Migraine Disorders	C0149931	SLC20A2	6575	Q08357	solute carrier family 20 member 2	Transporter	104	0.638	0.577	0.96545	0.01		1	1	0	2014	2014
Migraine Disorders	C0149931	THAS	7055		thoracoabdominal syndrome		120	0.56	0.808		0.01		1	1	0	2017	2017
Migraine Disorders	C0149931	TIMP2	7077	P16035	TIMP metallopeptidase inhibitor 2	Enzyme modulator	404	0.425	0.846	0.78893	0.01		1	1	0	2013	2013
Migraine Disorders	C0149931	HPSE	10855	Q9Y251	heparanase	Enzyme	393	0.425	0.808	2.266e-14	0.01		1	1	0	2001	2001
Migraine Disorders	C0149931	TRAF3IP2	10758	O43734	TRAF3 interacting protein 2		103	0.585	0.692	1.615e-09	0.01		1	1	0	2018	2018
Migraine Disorders	C0149931	VIPR2	7434	P41587	vasoactive intestinal peptide receptor 2	G-protein coupled receptor	58	0.619	0.692	4.718e-11	0.01		1	1	0	2011	2011
Migraine Disorders	C0149931	VIPR1	7433	P32241	vasoactive intestinal peptide receptor 1	G-protein coupled receptor	102	0.573	0.654	7.4401e-27	0.01		1	1	0	2011	2011
Migraine Disorders	C0149931	NES	10763	P48681	nestin		302	0.45	0.808	1.6236e-06	0.01		1	1	0	2010	2010
Migraine Disorders	C0149931	VDR	7421	P11473	vitamin D receptor	Nuclear receptor	852	0.352	0.885	1.6787e-05	0.01		1	1	0	2013	2013
Migraine Disorders	C0149931	TYMS	7298	P04818	thymidylate synthetase	Enzyme	406	0.425	0.846	0.72247	0.01		1	1	0	2005	2005
Migraine Disorders	C0149931	CCR2	729230	P41597	C-C motif chemokine receptor 2		436	0.418	0.846	0.023412	0.01		1	1	1	2009	2009
Migraine Disorders	C0149931	OPN1MW2	728458	P04001;P0DN77;P0DN78	opsin 1, medium wave sensitive 2		80	0.601	0.769	0.24464	0.01		1	1	0	2019	2019
Migraine Disorders	C0149931	LOC107987479	107987479		cytochrome P450 2D6		76	0.597	0.769		0.01		1	1	0	2000	2000
Migraine Disorders	C0149931	C3	718	P01024	complement C3	Enzyme modulator	343	0.445	0.885	0.90421	0.01		1	1	0	1997	1997
Migraine Disorders	C0149931	TPH1	7166	P17752	tryptophan hydroxylase 1		127	0.553	0.731	3.1872e-07	0.01		1	1	0	2007	2007
Migraine Disorders	C0149931	TNFRSF1B	7133	P20333	TNF receptor superfamily member 1B		417	0.425	0.885	0.50201	0.01		1	1	1	2012	2012
Migraine Disorders	C0149931	CYSLTR1	10800	Q9Y271	cysteinyl leukotriene receptor 1	G-protein coupled receptor	81	0.593	0.769	0.01203	0.01		1	1	0	2017	2017
Migraine Disorders	C0149931	EFHC1	114327	Q5JVL4	EF-hand domain containing 1		52	0.659	0.231	1.8959e-17	0.01		1	1	0	2006	2006
Migraine Disorders	C0149931	MTR	4548	Q99707	5-methyltetrahydrofolate-homocysteine methyltransferase		245	0.482	0.808	2.4301e-12	0.01		0	1	0	2005	2005
Migraine Disorders	C0149931	STS	412	P08842	steroid sulfatase	Enzyme	382	0.431	0.846	0.80886	0.01		0	1	0	2019	2019
Migraine Disorders	C0149931	ASIC1	41	P78348	acid sensing ion channel subunit 1	Ion channel	52	0.653	0.615	0.93017	0.01		1	1	0	2018	2018
Migraine Disorders	C0149931	GABRR2	2570	P28476	gamma-aminobutyric acid type A receptor subunit rho2	Ion channel	11	0.805	0.115	1.4645e-05	0.01		1	1	0	2017	2017
Migraine Disorders	C0149931	GAD1	2571	Q99259	glutamate decarboxylase 1	Enzyme	245	0.486	0.885	0.046164	0.01		1	1	0	2017	2017
Migraine Disorders	C0149931	MIR30A	407029		microRNA 30a		218	0.478	0.808		0.01		1	1	0	2018	2018
Migraine Disorders	C0149931	ARR3	407	P36575	arrestin 3	Enzyme modulator	279	0.46	0.846	0.10401	0.01		1	1	0	2019	2019
Migraine Disorders	C0149931	LPA	4018	P08519	lipoprotein(a)	Enzyme	340	0.444	0.769	6.5917e-89	0.01		1	1	0	2018	2018
Migraine Disorders	C0149931	LGALS3	3958	P17931	galectin 3	Signaling	557	0.392	0.846	2.3207e-05	0.01		1	1	0	2018	2018
Migraine Disorders	C0149931	LDLR	3949	P01130	low density lipoprotein receptor		336	0.449	0.885	9.841e-24	0.01		1	1	0	2004	2004
Migraine Disorders	C0149931	LBR	3930	Q14739	lamin B receptor	Enzyme	307	0.473	0.808	0.18143	0.01		1	1	0	2018	2018
Migraine Disorders	C0149931	CCL4L1	388372	P13236;Q8NHW4	C-C motif chemokine ligand 4 like 1		135	0.534	0.885	0.33576	0.01		1	1	0	2018	2018
Migraine Disorders	C0149931	AOC1	26	P19801	amine oxidase copper containing 1		61	0.628	0.769	6.7236e-08	0.01		1	1	3	2015	2015
Migraine Disorders	C0149931	TNPO1	3842	Q92973	transportin 1	Transporter	35	0.691	0.538	1	0.01		1	1	0	2017	2017
Migraine Disorders	C0149931	AQP4	361	P55087	aquaporin 4	Ion channel	311	0.456	0.885	0.0022919	0.01		0	1	0	2009	2009
Migraine Disorders	C0149931	GCH1	2643	P30793	GTP cyclohydrolase 1	Enzyme	254	0.511	0.846	0.90292	0.01		1	1	0	2011	2011
Migraine Disorders	C0149931	MAOB	4129	P27338	monoamine oxidase B		152	0.533	0.808	0.99903	0.01		0	1	0	2005	2005
Migraine Disorders	C0149931	SMCP	4184	P49901	sperm mitochondria associated cysteine rich protein		75	0.621	0.692		0.01		1	1	0	2018	2018
Migraine Disorders	C0149931	GABRR1	2569	P24046	gamma-aminobutyric acid type A receptor subunit rho1	Ion channel	6	0.839	0.115	8.6523e-14	0.01		0	1	1	2017	2017
Migraine Disorders	C0149931	SYNE1	23345	Q8NF91	spectrin repeat containing nuclear envelope protein 1		237	0.511	0.846	3.1899e-52	0.01		1	1	0	2014	2014
Migraine Disorders	C0149931	FOS	2353	P01100	Fos proto-oncogene, AP-1 transcription factor subunit	Transcription factor	528	0.411	0.885	0.26176	0.01		1	1	0	2017	2017
Migraine Disorders	C0149931	MMD	23531	Q15546	monocyte to macrophage differentiation associated	Receptor	58	0.647	0.577	0.0001344	0.01		1	1	0	2019	2019
Migraine Disorders	C0149931	BACE1	23621	P56817	beta-secretase 1	Enzyme	120	0.559	0.769	0.87888	0.01		1	1	1	2011	2011
Migraine Disorders	C0149931	CA14	23632	Q9ULX7	carbonic anhydrase 14		14	0.805	0.308	5.9231e-16	0.01		1	1	0	2012	2012
Migraine Disorders	C0149931	ADHD1	450087		Attention deficit-hyperactivity disorder, susceptibility to, 1		1				0.01		1	1	0	2017	2017
Migraine Disorders	C0149931	FSHR	2492	P23945	follicle stimulating hormone receptor	G-protein coupled receptor	158	0.539	0.654	1.3689e-11	0.01		1	1	0	2009	2009
Migraine Disorders	C0149931	ANKK1	255239	Q8NFD2	ankyrin repeat and kinase domain containing 1	Kinase	71	0.604	0.462	7.4008e-12	0.01		1	1	1	2013	2013
Migraine Disorders	C0149931	MMP16	4325	P51512	matrix metallopeptidase 16	Enzyme	58	0.626	0.577	0.91797	0.01		0	1	0	2015	2015
Migraine Disorders	C0149931	MMP9	4318	P14780	matrix metallopeptidase 9	Enzyme	1337	0.305	0.923	1.8869e-17	0.01		1	1	1	2012	2012
Migraine Disorders	C0149931	MMP3	4314	P08254	matrix metallopeptidase 3	Enzyme	473	0.408	0.885	5.7362e-15	0.01		1	1	0	2007	2007
Migraine Disorders	C0149931	MMP2	4313	P08253	matrix metallopeptidase 2	Enzyme	1021	0.333	0.923	0.83878	0.01		1	1	0	2013	2013
Migraine Disorders	C0149931	ACHE	43	P22303	acetylcholinesterase (Cartwright blood group)	Enzyme	418	0.445	0.885	0.99827	0.01		1	1	0	2017	2017
Migraine Disorders	C0149931	MEIS1	4211	O00470	Meis homeobox 1	Enzyme	104	0.579	0.615	0.99951	0.01		1	1	1	2016	2016
Migraine Disorders	C0149931	CYP1A1	1543	P04798	cytochrome P450 family 1 subfamily A member 1	Enzyme	379	0.436	0.846	1.0635e-17	0.01		0	1	0	2017	2017
Migraine Disorders	C0149931	AMELX	265	Q99217	amelogenin X-linked		72	0.599	0.769	0.074507	0.01		1	1	0	2019	2019
Migraine Disorders	C0149931	OPN1MW	2652	P04001;P0DN77;P0DN78	opsin 1, medium wave sensitive	G-protein coupled receptor	107	0.572	0.769	0.037781	0.01		1	1	0	2019	2019
Migraine Disorders	C0149931	HLA-DQB1	3119	P01920	major histocompatibility complex, class II, DQ beta 1	Immune response	504	0.407	0.885	0.0089259	0.01		1	1	0	2007	2007
Migraine Disorders	C0149931	GNB3	2784	P16520	G protein subunit beta 3	Enzyme	192	0.518	0.808	3.3303e-11	0.01		1	1	1	2010	2010
Migraine Disorders	C0149931	ACACA	31	Q13085	acetyl-CoA carboxylase alpha		241	0.48	0.846	1	0.01		1	1	0	2018	2018
Migraine Disorders	C0149931	HFE	3077	Q30201	homeostatic iron regulator		415	0.436	0.846	2.5587e-08	0.01		1	1	1	2007	2007
Migraine Disorders	C0149931	GUCY2D	3000	Q02846	guanylate cyclase 2D, retinal	Kinase	121	0.57	0.769	6.4574e-10	0.01		1	1	0	2008	2008
Migraine Disorders	C0149931	PSAT1	29968	Q9Y617	phosphoserine aminotransferase 1		285	0.478	0.846	1.0621e-08	0.01		1	1	0	2018	2018
Migraine Disorders	C0149931	GSTM2	2946	P28161	glutathione S-transferase mu 2		195	0.488	0.808	3.3913e-07	0.01		1	1	0	2000	2000
Migraine Disorders	C0149931	GSTM1	2944	P09488	glutathione S-transferase mu 1		627	0.38	0.923	0.0020641	0.01		1	1	0	2000	2000
Migraine Disorders	C0149931	CD274	29126	Q9NZQ7	CD274 molecule	Receptor	1011	0.324	0.923	0.01916	0.01		1	1	0	2020	2020
Migraine Disorders	C0149931	PYCARD	29108	Q9ULZ3	PYD and CARD domain containing	Enzyme	294	0.457	0.808	0.00019768	0.01		0	1	0	2019	2019
Migraine Disorders	C0149931	REM1	28954	O75628	RRAD and GEM like GTPase 1		177	0.531	0.885	5.3363e-08	0.01		1	1	0	2018	2018
Migraine Disorders	C0149931	GRIA4	2893	P48058	glutamate ionotropic receptor AMPA type subunit 4	Ion channel	75	0.631	0.615	0.01831	0.01		0	1	0	2014	2014
Migraine Disorders	C0149931	GRIA2	2891	P42262	glutamate ionotropic receptor AMPA type subunit 2	Ion channel	110	0.573	0.692	0.99916	0.01		0	1	0	2014	2014
Migraine Disorders	C0149931	ANK3	288	Q12955	ankyrin 3		106	0.578	0.654	1	0.01		0	1	1	2011	2011
Migraine Disorders	C0149931	UTS2R	2837	Q9UKP6	urotensin 2 receptor	G-protein coupled receptor	98	0.566	0.692	2.3172e-05	0.01		1	1	0	2018	2018
Migraine Disorders	C0149931	HLA-DQB2	3120	P05538	major histocompatibility complex, class II, DQ beta 2	Immune response	91	0.573	0.731	0.042679	0.01		1	1	0	2007	2007
Migraine Disorders	C0149931	MGR6	317773		Migraine, several forms		5	0.89	0.154		0.01		1	1	0	2008	2008
Migraine Disorders	C0149931	APEX1	328	P27695	apurinic/apyrimidinic endodeoxyribonuclease 1		305	0.458	0.846	1.9191e-07	0.01		1	1	1	2014	2014
Migraine Disorders	C0149931	IL9	3578	P15248	interleukin 9		291	0.461	0.846	8.1087e-07	0.01		1	1	0	2009	2009
Migraine Disorders	C0149931	CXCL8	3576	P10145	C-X-C motif chemokine ligand 8	Signaling	1254	0.31	0.962	0.00027377	0.01		1	1	0	2017	2017
Migraine Disorders	C0149931	IL1RN	3557	P18510	interleukin 1 receptor antagonist		701	0.373	0.923	0.030914	0.01		1	1	0	2010	2010
Migraine Disorders	C0149931	IL1B	3553	P01584	interleukin 1 beta		1801	0.276	0.962	0.13005	0.01		1	1	1	2019	2019
Migraine Disorders	C0149931	IL1A	3552	P01583	interleukin 1 alpha		1002	0.333	0.962	0.0001602	0.01		1	1	1	2002	2002
Migraine Disorders	C0149931	KLK3	354	P07288	kallikrein related peptidase 3	Enzyme	358	0.443	0.885	4.4271e-06	0.01		1	1	0	2018	2018
Migraine Disorders	C0149931	GEM	2669	P55040	GTP binding protein overexpressed in skeletal muscle		251	0.467	0.769	1.179e-08	0.01		1	1	0	1999	1999
Migraine Disorders	C0149931	IGF1	3479	P05019	insulin like growth factor 1		1206	0.318	0.885	0.2716	0.01		1	1	0	2017	2017
Migraine Disorders	C0149931	IFNG	3458	P01579	interferon gamma		1519	0.288	0.962	0.47156	0.01		1	1	0	2019	2019
Migraine Disorders	C0149931	NBEA	26960	Q8NFP9	neurobeachin		26	0.76	0.538	1	0.01		0	1	1	2015	2015
Migraine Disorders	C0149931	ACAD8	27034	Q9UKU7	acyl-CoA dehydrogenase family member 8	Enzyme	203	0.506	0.885	5.6389e-14	0.01		1	1	0	2017	2017
Migraine Disorders	C0149931	IL37	27178	Q9NZH6	interleukin 37		280	0.459	0.846	0.00012343	0.01		1	1	0	2019	2019
Migraine Disorders	C0149931	HTR5A	3361	P47898	5-hydroxytryptamine receptor 5A	G-protein coupled receptor	25	0.716	0.231	0.0062906	0.01		1	1	0	2017	2017
Migraine Disorders	C0149931	GNAO1	2775	P09471	G protein subunit alpha o1	Enzyme modulator	188	0.523	0.808	0.98963	0.01		1	1	0	2007	2007
Migraine Disorders	C0149931	GNAS	2778	O95467;P63092;P84996;Q5JWF2	GNAS complex locus	Enzyme modulator	536	0.42	0.885	0.68076	0.01		1	1	1	2007	2007
Migraine Disorders	C0149931	GPI	2821	P06744	glucose-6-phosphate isomerase	Enzyme	218	0.491	0.769	2.8385e-06	0.01		1	1	0	2019	2019
Migraine Disorders	C0149931	RHAG	6005	Q02094	Rh associated glycoprotein	Transporter	41	0.716	0.346	0.010404	0.01		1	1	0	2006	2006
Migraine Disorders	C0149931	AGTR1	185	P30556	angiotensin II receptor type 1	G-protein coupled receptor	440	0.423	0.846	0.00053161	0.01		1	1	0	2009	2009
Migraine Disorders	C0149931	PRKAR1A	5573	P10644	protein kinase cAMP-dependent type I regulatory subunit alpha		597	0.401	0.846	0.99985	0.01		1	1	0	2019	2019
Migraine Disorders	C0149931	IMPACT	55364	Q9P2X3	impact RWD domain protein		85	0.593	0.808	4.8274e-08	0.01		1	1	0	2019	2019
Migraine Disorders	C0149931	OLAH	55301	Q9NV23	oleoyl-ACP hydrolase		2			4.5721e-10	0.01		1	1	0	2019	2019
Migraine Disorders	C0149931	MOCOS	55034	Q96EN8	molybdenum cofactor sulfurase		81	0.617	0.654	1.6193e-19	0.01		1	1	0	2018	2018
Migraine Disorders	C0149931	PGPEP1	54858	Q9NXJ5	pyroglutamyl-peptidase I	Enzyme	116	0.581	0.769	0.0084969	0.01		1	1	0	2019	2019
Migraine Disorders	C0149931	EDNRB	1910	P24530	endothelin receptor type B	G-protein coupled receptor	300	0.47	0.846	0.0092419	0.01		1	1	0	2009	2009
Migraine Disorders	C0149931	KCNK10	54207	P57789	potassium two pore domain channel subfamily K member 10	Ion channel	21	0.751	0.231	0.0031431	0.01		1	1	0	2019	2019
Migraine Disorders	C0149931	PNOC	5368	Q13519	prepronociceptin	Signaling	103	0.603	0.577	0.015028	0.01		1	1	0	2019	2019
Migraine Disorders	C0149931	PLAG1	5324	Q6DJT9	PLAG1 zinc finger	Transcription factor	219	0.493	0.808	0.99532	0.01		1	1	0	2018	2018
Migraine Disorders	C0149931	PIK3CG	5294	P48736	phosphatidylinositol-4,5-bisphosphate 3-kinase catalytic subunit gamma	Kinase	1101	0.32	0.885	1.4076e-06	0.01		1	1	0	2017	2017
Migraine Disorders	C0149931	PIK3CD	5293	O00329	phosphatidylinositol-4,5-bisphosphate 3-kinase catalytic subunit delta	Kinase	1119	0.319	0.885	0.99999	0.01		1	1	0	2017	2017
Migraine Disorders	C0149931	PIK3CB	5291	P42338	phosphatidylinositol-4,5-bisphosphate 3-kinase catalytic subunit beta	Kinase	1083	0.322	0.885	0.99964	0.01		1	1	0	2017	2017
Migraine Disorders	C0149931	GABRR3	200959	A8MPY1	gamma-aminobutyric acid type A receptor subunit rho3 (gene/pseudogene)	Ion channel	4	0.89	0.077		0.01		1	1	1	2017	2017
Migraine Disorders	C0149931	ABCB1	5243	P08183	ATP binding cassette subfamily B member 1	Transporter	933	0.344	0.885	1.2564e-05	0.01		1	1	1	2016	2016
Migraine Disorders	C0149931	PAG1	55824	Q9NWQ8	phosphoprotein membrane anchor with glycosphingolipid microdomains 1		174	0.505	0.808	0.017764	0.01		1	1	0	2018	2018
Migraine Disorders	C0149931	ZKSCAN7	55888	Q9P0L1	zinc finger with KRAB and SCAN domains 7		12	0.792	0.192	1.3415e-05	0.01		1	1	0	2019	2019
Migraine Disorders	C0149931	ZC4H2	55906	Q9NQZ6	zinc finger C4H2-type containing		151	0.561	0.731	0.90752	0.01		1	1	0	2018	2018
Migraine Disorders	C0149931	ACE2	59272	Q9BYF1	angiotensin I converting enzyme 2	Enzyme	253	0.477	0.769	0.99769	0.01		1	1	0	2010	2010
Migraine Disorders	C0149931	TRPV3	162514	Q8NET8	transient receptor potential cation channel subfamily V member 3	Ion channel	73	0.61	0.577	4.6013e-20	0.01		1	1	1	2012	2012
Migraine Disorders	C0149931	PTPRC	5788	P08575	protein tyrosine phosphatase receptor type C	Enzyme	366	0.435	0.808	1	0.01		1	1	0	2008	2008
Migraine Disorders	C0149931	PTCRA	171558	Q6ISU1	pre T cell antigen receptor alpha		51	0.656	0.692	0.14449	0.01		1	1	0	2017	2017
Migraine Disorders	C0149931	RPTOR	57521	Q8N122	regulatory associated protein of MTOR complex 1		60	0.628	0.692	1	0.01		1	1	0	2017	2017
Migraine Disorders	C0149931	PTEN	5728	P60484	phosphatase and tensin homolog	Enzyme	1349	0.305	0.923	0.25651	0.01		1	1	0	2017	2017
Migraine Disorders	C0149931	ZMIZ1	57178	Q9ULJ6	zinc finger MIZ-type containing 1		96	0.588	0.615	0.99937	0.01		1	1	0	2017	2017
Migraine Disorders	C0149931	CHMP1B	57132	Q7LBR1	charged multivesicular body protein 1B	Transporter	24	0.736	0.462	0.73182	0.01		1	1	0	2010	2010
Migraine Disorders	C0149931	DRD4	1815	P21917	dopamine receptor D4	G-protein coupled receptor	189	0.517	0.577	9.3362e-09	0.01		1	1	0	2007	2007
Migraine Disorders	C0149931	RETN	56729	Q9HD89	resistin		302	0.454	0.808	0.036545	0.01		1	1	0	2019	2019
Migraine Disorders	C0149931	DRD5	1816	P21918	dopamine receptor D5	G-protein coupled receptor	73	0.603	0.423	1.348e-16	0.01		1	1	0	2002	2002
Migraine Disorders	C0149931	PROS1	5627	P07225	protein S		283	0.467	0.846	0.00047089	0.01		1	1	0	2018	2018
Migraine Disorders	C0149931	PRNP	5621	F7VJQ1;P04156	prion protein		426	0.445	0.923	0.00063182	0.01		1	1	1	2013	2013
Migraine Disorders	C0149931	AJAP1	55966	Q9UKB5	adherens junctions associated protein 1		26	0.722	0.192	0.99469	0.01		0	1	0	2015	2015
Migraine Disorders	C0149931	MAPK1	5594	P28482	mitogen-activated protein kinase 1	Kinase	1059	0.33	0.923	0.99698	0.01		1	1	0	2017	2017
Migraine Disorders	C0149931	EPHB2	2048	P29323	EPH receptor B2	Kinase	649	0.374	0.846	0.99997	0.01		1	1	0	2017	2017
Migraine Disorders	C0149931	AKT1	207	P31749	AKT serine/threonine kinase 1	Kinase	1250	0.311	0.962	0.9759	0.01		1	1	0	2017	2017
Migraine Disorders	C0149931	NRAS	4893	P01111	NRAS proto-oncogene, GTPase	Enzyme modulator	611	0.39	0.808	0.49009	0.01		1	1	0	2018	2018
Migraine Disorders	C0149931	NOTCH4	4855	Q99466	notch receptor 4		150	0.534	0.731	2.0544e-23	0.01		1	1	1	2013	2013
Migraine Disorders	C0149931	F2	2147	P00734	coagulation factor II, thrombin	Enzyme	490	0.415	0.885	0.0011118	0.01		1	1	0	2015	2015
Migraine Disorders	C0149931	NPY	4852	P01303	neuropeptide Y	Signaling	381	0.447	0.846	0.14294	0.01		1	1	0	2018	2018
Migraine Disorders	C0149931	F2RL1	2150	P55085	F2R like trypsin receptor 1	G-protein coupled receptor	256	0.48	0.769	0.00014843	0.01		1	1	0	2019	2019
Migraine Disorders	C0149931	NNMT	4837	P40261	nicotinamide N-methyltransferase	Enzyme	103	0.559	0.654	5.2791e-08	0.01		1	1	1	2016	2016
Migraine Disorders	C0149931	NGF	4803	P01138	nerve growth factor	Signaling	616	0.391	0.885	0.82026	0.01		1	1	0	2017	2017
Migraine Disorders	C0149931	ATP1A3	478	P13637	ATPase Na+/K+ transporting subunit alpha 3	Transporter	174	0.544	0.615	1	0.01		0	1	0	2015	2015
Migraine Disorders	C0149931	F9	2158	P00740	coagulation factor IX	Enzyme	276	0.465	0.885	0.99776	0.01		1	1	0	2012	2012
Migraine Disorders	C0149931	F11	2160	P03951	coagulation factor XI	Enzyme	100	0.59	0.692	3.6146e-26	0.01		1	1	0	2017	2017
Migraine Disorders	C0149931	MUC1	4582	P15941	mucin 1, cell surface associated		594	0.384	0.885	0.018774	0.01		1	1	0	2018	2018
Migraine Disorders	C0149931	FOXM1	2305	Q08050	forkhead box M1		323	0.441	0.769	0.0007414	0.01		1	1	0	2019	2019
Migraine Disorders	C0149931	VWA8	23078	A3KMH1	von Willebrand factor A domain containing 8		12	0.769	0.231	8.4114e-70	0.01		1	1	2	2010	2010
Migraine Disorders	C0149931	TBC1D9	23158	Q6ZT07	TBC1 domain family member 9	Enzyme	491	0.399	0.846	2.8039e-05	0.01		1	1	0	2016	2016
Migraine Disorders	C0149931	FLNA	2316	P21333	filamin A		571	0.419	0.846	1	0.01		1	1	0	2018	2018
Migraine Disorders	C0149931	NT5E	4907	P21589	5'-nucleotidase ecto	Enzyme	376	0.436	0.885	2.2881e-11	0.01		1	1	0	2018	2018
Migraine Disorders	C0149931	NTSR1	4923	P30989	neurotensin receptor 1	G-protein coupled receptor	124	0.563	0.692	1.928e-08	0.01		1	1	0	2014	2014
Migraine Disorders	C0149931	MIR375	494324		microRNA 375		226	0.476	0.769		0.01		1	1	0	2019	2019
Migraine Disorders	C0149931	ACSL5	51703	Q9ULC5	acyl-CoA synthetase long chain family member 5	Enzyme	51	0.641	0.5	2.8888e-09	0.01		1	1	1	2016	2016
Migraine Disorders	C0149931	ERCC5	2073	P28715	ERCC excision repair 5, endonuclease		238	0.499	0.731	2.732e-13	0.01		1	1	0	2014	2014
Migraine Disorders	C0149931	ISYNA1	51477	Q9NPH2	inositol-3-phosphate synthase 1		168	0.51	0.769	2.4934e-05	0.01		1	1	0	2001	2001
Migraine Disorders	C0149931	CSAD	51380	Q9Y600	cysteine sulfinic acid decarboxylase	Enzyme	31	0.678	0.538	6.0781e-12	0.01		1	1	0	2007	2007
Migraine Disorders	C0149931	ESD	2098	P10768	esterase D	Enzyme	48	0.656	0.615	5.3945e-07	0.01		1	1	0	1995	1995
Migraine Disorders	C0149931	ESR2	2100	Q92731	estrogen receptor 2	Nuclear receptor	528	0.4	0.923	4.4516e-08	0.01		1	1	0	2009	2009
Migraine Disorders	C0149931	GAL	51083	P22466	galanin and GMAP prepropeptide		226	0.493	0.846	4.3885e-06	0.01		1	1	0	2003	2003
Migraine Disorders	C0149931	AK3	50808	Q9UIJ7	adenylate kinase 3	Kinase	32	0.691	0.462	0.0001135	0.01		1	1	0	2012	2012
Migraine Disorders	C0149931	PRDX1	5052	Q06830	peroxiredoxin 1	Enzyme	237	0.485	0.846	7.6959e-10	0.01		1	1	0	2018	2018
Migraine Disorders	C0149931	ETFA	2108	P13804	electron transfer flavoprotein subunit alpha	Enzyme	195	0.508	0.731	0.0029217	0.01		1	1	0	2018	2018
Migraine Disorders	C0149931	P2RX4	5025	Q99571	purinergic receptor P2X 4	Ion channel	138	0.547	0.808	4.9835e-12	0.01		1	1	0	2018	2018
Migraine Disorders	C0149931	P2RX3	5024	P56373	purinergic receptor P2X 3	Ion channel	125	0.565	0.769	1.0318e-06	0.01		1	1	0	2017	2017
Migraine Disorders	C0149931	OPRK1	4986	P41145	opioid receptor kappa 1	G-protein coupled receptor	156	0.555	0.615	4.0625e-05	0.01		1	1	0	2017	2017
Migraine Disorders	C0149931	OGG1	4968	O15527	8-oxoguanine DNA glycosylase		313	0.453	0.808	3.9314e-12	0.01		1	1	1	2014	2014
Migraine Disorders	C0149931	MIR382	494331		microRNA 382		71	0.603	0.692		0.01		0	1	0	2016	2016
Migraine Disorders	C0149931	MTRR	4552	Q9UBK8	5-methyltetrahydrofolate-homocysteine methyltransferase reductase		207	0.502	0.808	2.1794e-14	0.01		1	1	1	2012	2012
