# Supplementary material for: Network Pharmacology-Based Investigation on Therapeutic Mechanisms of the Angelica dahurica Radix and Ligusticum chuanxiong Rhizoma Herb Pair for Anti-Migraine Effect
Source: Plants (Basel). 2022 Aug 24;11(17):2196. doi: 10.3390/plants11172196 (PMC9460128; doi:10.3390/plants11172196)
Supplement: Supplementary file 1 [file plants-11-02196-s001.zip › Table S3. Hub targets and Clusters in PPI analysis.xlsx]

## Sheet: HubTargets
Target	CC	DC	BC
IL1B	0.607656	52	0.0807322
EGFR	0.572072	49	0.0626274
PTGS2	0.579909	46	0.0554001
TLR4	0.545064	39	0.0308022
MMP9	0.524793	39	0.0224772
PPARG	0.547414	37	0.0315452
CXCL8	0.538136	37	0.0175245
ESR1	0.549784	36	0.0455461
CNR1	0.533613	31	0.0697238
MAPK1	0.518367	31	0.0452833
ACE	0.529167	31	0.0402764
JAK2	0.498039	31	0.017163
GRM5	0.531381	30	0.0441125
MMP2	0.503968	30	0.0117874
VCAM1	0.48289	29	0.00508342
SLC6A4	0.526971	28	0.0591119
PTPRC	0.492248	28	0.00834343
TRPV1	0.51626	27	0.0386431
REN	0.501976	27	0.0242258
PPARA	0.529167	27	0.0192386
RELA	0.496094	26	0.00973128
APP	0.529167	25	0.0297805
NR3C1	0.522634	24	0.0175447
F2	0.505976	23	0.0190935
SLC6A3	0.48289	23	0.0176355
PIK3CA	0.47037	23	0.00795414
GRIN1	0.477444	21	0.0195606
DRD2	0.492248	20	0.012987
GRIN2A	0.473881	20	0.0123581
HTR1A	0.461818	20	0.00895535
OPRM1	0.481061	19	0.0187711
AGTR1	0.5	19	0.00939588
NOS2	0.477444	19	0.0074496
ABCB1	0.484733	18	0.0232399
HTR2A	0.460145	18	0.00614741
HTR2C	0.455197	17	0.0179154
AR	0.475655	17	0.00785689
PGR	0.458484	17	0.0061738
CCR5	0.451957	17	0.00603404
ACHE	0.488462	16	0.010504
CYP1A1	0.456835	16	0.0078429
GRIA2	0.444056	16	0.00717823
CYP19A1	0.444056	16	0.00595549
CYP1A2	0.453571	15	0.0104559
TRPA1	0.458484	15	0.0094643
ADORA2A	0.481061	15	0.00812569
FAAH	0.465201	15	0.00689603
CYP2C19	0.453571	14	0.0103856
NOS1	0.481061	14	0.00969652
ESR2	0.475655	14	0.00632216

## Sheet: ClusterAnalysis
Cluster	Score	Nodes	Edges	Gene targets
1	13.9	21	139	EGFR, PGR, JAK2, PIK3CA, AGTR1, IL1B, MMP9, PPARA, MMP2, NOS2, REN, APP, PTPRC, AR, ACE, VCAM1, PTGS2, TLR4, F2, PPARG, CXCL8
2	4.3	7	13	TRPV1, NOS1, GRIN2A, HTR2C, HTR2A, SLC6A3, GRIA2
3	4	5	8	RELA, MAPK1, ESR1, NR3C1, CYP19A1
4	2.8	6	7	CYP2C19, CNR1, ABCHPB1, ADORA2A, CYP1A2, OPRM1

## Sheet: Cluster1
Cluster	Display name	Node_Status	Score	ClosenessCentrality	Degree	BetweennessCentrality	TopologicalCoefficient
1	MMP2	Clustered	9.48718	0.8	15	0.0270383	0.71
1	ACE	Seed	9.48718	0.769231	14	0.00728911	0.75
1	EGFR	Clustered	8.98693	0.869565	17	0.0439577	0.673529
1	NOS2	Clustered	8.83636	0.666667	10	0.00172116	0.785
1	PTGS2	Clustered	8.51053	0.952381	19	0.0609921	0.655263
1	PPARA	Clustered	8.45455	0.714286	12	0.00537163	0.758333
1	JAK2	Clustered	8.41667	0.740741	13	0.0116016	0.746154
1	VCAM1	Clustered	8.38235	0.833333	16	0.014833	0.725
1	REN	Clustered	8.30769	0.714286	12	0.00310555	0.770833
1	MMP9	Clustered	8.27619	0.952381	19	0.059927	0.663158
1	IL1B	Clustered	8.27619	0.909091	18	0.0359921	0.686111
1	TLR4	Clustered	8.23529	0.869565	17	0.0322978	0.691176
1	CXCL8	Clustered	8.10458	0.869565	17	0.0300084	0.7
1	PIK3CA	Clustered	8	0.606061	7	0.00578947	0.692857
1	AR	Clustered	8	0.606061	7	0.00343358	0.714286
1	PGR	Clustered	8	0.588235	6	0.00150376	0.7
1	PPARG	Clustered	7.97386	0.8	15	0.0115767	0.736667
1	APP	Clustered	7.84615	0.666667	10	0.00426901	0.775
1	F2	Clustered	7.82222	0.666667	10	0.00352516	0.74
1	PTPRC	Clustered	7.71429	0.689655	11	0.00311404	0.777273
1	AGTR1	Clustered	7.62857	0.740741	13	0.00633705	0.757692

## Sheet: Cluster2
Cluster	Display name	Node_Status	Score	ClosenessCentrality	Degree	BetweennessCentrality	TopologicalCoefficient
2	SLC6A3	Seed	5.78571	0.75	4	0	0.75
2	GRIA2	Clustered	5.5	0.75	4	0	0.75
2	TRPV1	Clustered	5.5	0.6	2	0.0333333	0.625
2	HTR2C	Clustered	5	0.75	4	0	0.75
2	NOS1	Clustered	5	0.6	2	0.0333333	0.625
2	HTR2A	Clustered	4.90909	0.857143	5	0.233333	0.72
2	GRIN2A	Clustered	4.63636	0.857143	5	0.233333	0.72

## Sheet: Cluster3
Cluster	Display name	Node_Status	Score	ClosenessCentrality	Degree	BetweennessCentrality	TopologicalCoefficient
3	NR3C1	Seed	7.31868	1	4	0.166667	0.75
3	MAPK1	Clustered	7.2	0.8	3	0	0.916667
3	CYP19A1	Clustered	7	0.666667	2	0	1
3	RELA	Clustered	6.52632	0.8	3	0	0.916667
3	ESR1	Clustered	6.21053	1	4	0.166667	0.75

## Sheet: Cluster4
Cluster	Display name	Node_Status	Score	ClosenessCentrality	Degree	BetweennessCentrality	TopologicalCoefficient
4	ABCB1	Seed	3.0303	0.714286	3	0.25	0.5
4	CNR1	Clustered	3	0.555556	2	0.1	0.5
4	ADORA2A	Clustered	3	0.625	2	0.15	0.5
4	CYP1A2	Clustered	2.66667	0.714286	3	0.25	0.5
4	OPRM1	Clustered	2.57778	0.625	2	0.15	0.5
4	CYP2C19	Clustered	2.55556	0.555556	2	0	0.75
