# Supplementary material for: Network Pharmacology-Based Investigation on Therapeutic Mechanisms of the Angelica dahurica Radix and Ligusticum chuanxiong Rhizoma Herb Pair for Anti-Migraine Effect
Source: Plants (Basel). 2022 Aug 24;11(17):2196. doi: 10.3390/plants11172196 (PMC9460128; doi:10.3390/plants11172196)
Supplement: Supplementary file 1 [file plants-11-02196-s001.zip › Table S4. GO analysis .xlsx]

## Sheet: GO analysis result
Category		Term	Count	%	PValue	Genes	List Total	Pop Hits	Pop Total	Fold Enrichment	Bonferroni	Benjamini	FDR
GOTERM_BP_DIRECT	GO:0007186	G-protein coupled receptor signaling pathway	43	32.8244	2.49088e-20	CHRM2, APP, CALCRL, CXCL8, ROCK2, HTR2C, HTR2A, PIK3CB, ADRA1B, PIK3CG, HTR6, GRM5, EDNRA, HTR7, CNR1, ADORA1, JAK2, CCR5, DRD3, DRD4, CCR2, CCR1, P2RY12, PDGFRB, UTS2R, CASR, INSR, PDE2A, F2R, HTR1A, HTR1B, OPRK1, TACR1, OPRM1, F2, ADRA2B, HCRTR2, HCRTR1, ADORA2A, PIK3CA, AGTR1, PPARG, KCNK2	130	1165	19349	5.49361	5.29809e-17	5.29809e-17	4.78497e-17
GOTERM_BP_DIRECT	GO:0007268	chemical synaptic transmission	22	16.7939	8.32871e-17	CHRM2, PRKCG, GRIA2, GABRA5, GABRA3, HTR1A, HTR1B, OPRK1, HTR2C, HTR2A, SLC6A2, GABRG2, HCRTR2, HCRTR1, GRIN1, HTR6, GRM5, GRIN2A, HTR7, HRH3, MAPK1, DRD4	130	269	19349	12.1727	2.36144e-13	8.85759e-14	7.99973e-14
GOTERM_BP_DIRECT	GO:0019221	cytokine-mediated signaling pathway	23	17.5573	2.56626e-16	CCR1, VCAM1, CXCL8, NOS2, MAOA, MMP1, MMP2, MMP3, PIK3CD, RORA, PIK3CB, OPRM1, PTGS2, F3, MMP9, RELA, ICAM1, PIK3CA, IL1B, STAT6, JAK2, CCR5, CCR2	130	323	19349	10.5984	4.72289e-13	1.57256e-13	1.42025e-13
GOTERM_BP_DIRECT	GO:0032496	response to lipopolysaccharide	18	13.7405	2.95732e-16	ACE, VCAM1, MAOB, NOS2, F2R, OPRM1, PTGS2, SELE, P2RX7, CNR1, IL1B, CYP1A2, CYP1A1, REN, NOS1, JAK2, TLR4, FGFR2	130	155	19349	17.2845	7.08433e-13	1.57256e-13	1.42025e-13
GOTERM_BP_DIRECT	GO:0019233	sensory perception of pain	13	9.92366	1.21347e-15	ACE, TRPA1, OPRK1, TACR1, OPRM1, PTGS2, P2RX7, SCN10A, GRIN2A, CNR1, SCN9A, MAPK1, CCR2	130	54	19349	35.8315	2.59759e-12	5.16212e-13	4.66217e-13
GOTERM_BP_DIRECT	GO:0007187	G-protein coupled receptor signaling pathway, coupled to cyclic nucleotide second messenger	13	9.92366	1.36601e-14	CHRM2, CCR1, CALCRL, HTR1A, HTR1B, HTR2C, HTR2A, OPRM1, HTR6, HTR7, HRH3, CNR1, DRD4	130	65	19349	29.7677	2.90458e-11	4.8425e-12	4.3735e-12
GOTERM_BP_DIRECT	GO:0006954	inflammatory response	23	17.5573	2.71821e-14	CCR1, CXCL8, NOS2, F2R, PIK3CD, TACR1, ITGAL, PTGS2, SELE, PIK3CG, RELA, P2RX7, TBK1, ADORA2A, IL1B, SCN9A, ADORA1, AGTR1, NLRP3, CCR5, TLR4, MGLL, CCR2	130	403	19349	8.4945	5.78554e-11	8.25948e-12	7.45955e-12
GOTERM_BP_DIRECT	GO:0045907	positive regulation of vasoconstriction	11	8.39695	3.64083e-14	FAAH, CASR, ACE, TBXAS1, F2R, TACR1, HTR2A, ADRA1B, PTGS2, EGFR, ICAM1	130	37	19349	44.2493	7.74554e-11	9.68005e-12	8.74253e-12
GOTERM_BP_DIRECT	GO:0042493	response to drug	20	15.2672	5.51762e-14	RET, ABCB1, MAOB, TRPA1, HTR2C, HTR2A, TYMS, PPOX, SLC6A2, SLC6A3, RELA, SLC6A4, TGFBR2, ICAM1, GRIN2A, ADORA2A, CYP1A1, PPARG, DRD2, DRD3	130	286	19349	10.4083	1.17364e-10	1.304e-11	1.1777e-11
GOTERM_BP_DIRECT	GO:0045471	response to ethanol	15	11.4504	1.70366e-13	VCAM1, MAOB, HTR1B, OPRK1, TACR1, TYMS, SLC6A3, GRIN1, ICAM1, GRIN2A, CNR1, TBXAS1, NLRP3, PPARA, FGFR2	130	129	19349	17.3068	3.62482e-10	3.62369e-11	3.27274e-11
GOTERM_BP_DIRECT	GO:0006874	cellular calcium ion homeostasis	14	10.687	2.95861e-13	CCR1, CASR, TRPA1, VDR, HTR2C, PIK3CB, HTR2A, EDNRA, TRPV4, TRPM8, DRD2, DRD3, DRD4, CCR2	130	107	19349	19.4742	6.29325e-10	5.72088e-11	5.16681e-11
GOTERM_BP_DIRECT	GO:0009410	response to xenobiotic stimulus	18	13.7405	3.71208e-13	RET, ACE, ABCB1, MAOB, TRPA1, MMP2, HTR2A, TYMS, PTGS2, SLC6A2, SLC6A3, SLC6A4, TGFBR2, P2RX7, GRIN2A, ADORA2A, DRD2, DRD3	130	237	19349	11.3042	7.89667e-10	6.57966e-11	5.94242e-11
GOTERM_BP_DIRECT	GO:0007200	phospholipase C-activating G-protein coupled receptor signaling pathway	12	9.16031	4.13317e-13	P2RY12, CASR, F2R, AGTR1, OPRK1, HTR2C, TACR1, HTR2A, OPRM1, ADRA1B, ESR1, HCRTR2	130	64	19349	27.9072	8.79166e-10	6.76251e-11	6.10756e-11
GOTERM_BP_DIRECT	GO:0045429	positive regulation of nitric oxide biosynthetic process	10	7.63359	2.64222e-11	APP, IL1B, INSR, TRPV1, OPRM1, JAK2, PTGS2, ESR1, TLR4, ICAM1	130	48	19349	31.008	5.62e-08	4.01428e-09	3.6255e-09
GOTERM_BP_DIRECT	GO:0010628	positive regulation of gene expression	22	16.7939	3.0009e-11	RET, APP, CASR, CXCL8, ROCK2, VDR, PDE2A, PIK3CD, PIK3CB, F3, DKK1, RELA, SLC6A4, P2RX7, AR, IL1B, MAPK1, PGR, PPARG, EPHB2, TLR4, PPARD	130	516	19349	6.34583	6.38291e-08	4.20982e-09	3.8021e-09
GOTERM_BP_DIRECT	GO:0070374	positive regulation of ERK1 and ERK2 cascade	16	12.2137	3.16676e-11	PDGFRB, CCR1, APP, CASR, F2R, HTR2C, HTR2A, OPRM1, EGFR, HCRTR1, ICAM1, PTPRC, TRPV4, DRD2, TLR4, FGFR2	130	227	19349	10.4908	6.73571e-08	4.20982e-09	3.8021e-09
GOTERM_BP_DIRECT	GO:0007204	positive regulation of cytosolic calcium ion concentration	14	10.687	3.86463e-11	CCR1, APP, F2R, TACR1, OPRM1, ADRA1B, ESR1, PIK3CG, EDNRA, TRPV4, AGTR1, JAK2, CCR5, CCR2	130	156	19349	13.3573	8.22007e-08	4.83533e-09	4.36703e-09
GOTERM_BP_DIRECT	GO:0043410	positive regulation of MAPK cascade	14	10.687	4.91678e-11	RET, APP, MAP2K2, ROCK2, INSR, F2R, ADRA1B, ADRA2B, AR, GRM5, PTPRC, ADORA1, JAK2, FGFR2	130	159	19349	13.1053	1.0458e-07	5.81e-09	5.2473e-09
GOTERM_BP_DIRECT	GO:0043406	positive regulation of MAP kinase activity	11	8.39695	1.18968e-10	P2RX7, PDGFRB, PTPRC, IL1B, INSR, PDE5A, HTR2A, TLR4, EGFR, DRD4, PIK3CG	130	79	19349	20.7243	2.53046e-07	1.33182e-08	1.20283e-08
GOTERM_BP_DIRECT	GO:0007165	signal transduction	31	23.6641	2.34966e-10	RET, GRIA2, CXCL8, NR1I3, PIK3CD, PIK3CB, NR3C1, ITGAL, EGFR, EDNRA, TTR, ADORA1, MAPK1, NLRP3, STAT6, JAK2, CCR5, PDGFRB, UTS2R, GABRA5, PDE2A, GABRA3, CSNK1D, ESR1, GABRG2, ESR2, AR, IL1B, PDE5A, PPARG, PGR	130	1204	19349	3.83222	4.99772e-07	2.49886e-08	2.25685e-08
GOTERM_BP_DIRECT	GO:0001666	response to hypoxia	14	10.687	2.67186e-10	ACE, VCAM1, NOS2, MMP2, SLC2A1, SLC6A4, TGFBR2, EDNRA, KCNMA1, ADORA1, CYP1A1, NOS1, DRD2, PPARA	130	182	19349	11.4491	5.68305e-07	2.70621e-08	2.44412e-08
GOTERM_BP_DIRECT	GO:0019722	calcium-mediated signaling	11	8.39695	2.81141e-10	P2RY12, CCR1, APP, GRIN2A, CXCL8, AGTR1, TRPM8, CCR5, SELE, CCR2, GRIN1	130	86	19349	19.0375	5.97987e-07	2.71812e-08	2.45487e-08
GOTERM_BP_DIRECT	GO:0030335	positive regulation of cell migration	15	11.4504	1.96924e-09	PDGFRB, CCR1, RET, ROCK2, MMP2, INSR, F2R, PIK3CD, F3, MMP9, EGFR, IL1B, MAPK1, EPHB2, JAK2	130	258	19349	8.6534	4.18857e-06	1.82112e-07	1.64475e-07
GOTERM_BP_DIRECT	GO:0007568	aging	13	9.92366	4.83998e-09	PDGFRB, ACE, VCAM1, MMP2, HTR2A, TYMS, PTGS2, SLC6A3, RELA, TGFBR2, CNR1, CYP1A1, MAPK1	130	188	19349	10.292	1.02946e-05	4.28944e-07	3.874e-07
GOTERM_BP_DIRECT	GO:0051897	positive regulation of protein kinase B signaling	13	9.92366	6.90015e-09	P2RY12, PDGFRB, RET, APP, INSR, PIK3CD, PIK3CB, F3, ESR1, EGFR, PIK3CG, PIK3CA, FGFR2	130	194	19349	9.97371	1.46765e-05	5.74309e-07	5.18687e-07
GOTERM_BP_DIRECT	GO:0000187	activation of MAPK activity	11	8.39695	7.02024e-09	RET, APP, MAP2K2, PTPRC, IL1B, INSR, MAPK1, PIK3CB, ADRA2B, TLR4, DRD4	130	119	19349	13.7582	1.49319e-05	5.74309e-07	5.18687e-07
GOTERM_BP_DIRECT	GO:0007611	learning or memory	9	6.87023	7.83961e-09	PRKCG, APP, GRM5, GRIN2A, MAPK1, EPHB2, DRD3, DKK1, EGFR	130	62	19349	21.6056	1.66747e-05	6.17587e-07	5.57774e-07
GOTERM_BP_DIRECT	GO:0051209	release of sequestered calcium ion into cytosol	8	6.10687	9.25218e-09	P2RX7, PTPRC, TRPA1, F2R, HTR2C, TRPV1, HTR2A, DRD2	130	41	19349	29.0417	1.96792e-05	7.02836e-07	6.34766e-07
GOTERM_BP_DIRECT	GO:0014068	positive regulation of phosphatidylinositol 3-kinase signaling	10	7.63359	1.29546e-08	PDGFRB, PIK3CA, INSR, F2R, PIK3CD, PIK3CB, F2, JAK2, PIK3CG, PPARD	130	94	19349	15.8339	2.75541e-05	9.50154e-07	8.58132e-07
GOTERM_BP_DIRECT	GO:0048661	positive regulation of smooth muscle cell proliferation	9	6.87023	1.65764e-08	PDGFRB, CALCRL, PIK3CA, MMP2, PTGS2, TLR4, EGFR, FGFR2, TGFBR2	130	68	19349	19.6992	3.52573e-05	1.17526e-06	1.06144e-06
GOTERM_BP_DIRECT	GO:0098664	G-protein coupled serotonin receptor signaling pathway	7	5.34351	2.60947e-08	CHRM2, HTR6, HTR7, HRH3, HTR2C, HTR2A, DRD4	130	28	19349	37.2096	5.55019e-05	1.79043e-06	1.61703e-06
GOTERM_BP_DIRECT	GO:0050729	positive regulation of inflammatory response	10	7.63359	2.90653e-08	APP, ACE, IL1B, TRPV4, PDE2A, AGTR1, JAK2, TLR4, EGFR, CCR2	130	103	19349	14.4503	6.18199e-05	1.93193e-06	1.74482e-06
GOTERM_BP_DIRECT	GO:0006367	transcription initiation from RNA polymerase II promoter	11	8.39695	4.70105e-08	AR, VDR, NR1I3, PGR, PPARG, RORA, PPARA, NR3C1, ESR1, ESR2, PPARD	130	145	19349	11.2912	9.99863e-05	3.03004e-06	2.73658e-06
GOTERM_BP_DIRECT	GO:0071222	cellular response to lipopolysaccharide	12	9.16031	5.95412e-08	CXCL8, NOS2, IL1B, NLRP3, OPRK1, EPHB2, CCR5, JAK2, TLR4, RELA, ICAM1, PPARD	130	190	19349	9.40032	0.000126636	3.72483e-06	3.36408e-06
GOTERM_BP_DIRECT	GO:0043278	response to morphine	7	5.34351	6.14119e-08	PRKCG, CNR1, OPRK1, TACR1, DRD2, DRD3, RELA	130	32	19349	32.5584	0.000130615	3.73209e-06	3.37064e-06
GOTERM_BP_DIRECT	GO:0009636	response to toxic substance	9	6.87023	1.17884e-07	PDGFRB, PRKCG, MAOB, SCN9A, MAPK1, TYMS, DRD2, SLC6A4, CES1	130	87	19349	15.3971	0.000250709	6.96501e-06	6.29044e-06
GOTERM_BP_DIRECT	GO:0007613	memory	9	6.87023	1.53792e-07	APP, GRIN2A, CNR1, INSR, HTR2A, SCN2A, PTGS2, KCNK2, SLC6A4	130	90	19349	14.8838	0.000327061	8.84094e-06	7.98469e-06
GOTERM_BP_DIRECT	GO:0060079	excitatory postsynaptic potential	8	6.10687	1.80227e-07	P2RX7, GRIN2A, ADORA2A, ADORA1, TRPV1, OPRM1, DRD2, GRIN1	130	62	19349	19.205	0.00038327	1.0088e-05	9.11096e-06
GOTERM_BP_DIRECT	GO:0007193	adenylate cyclase-inhibiting G-protein coupled receptor signaling pathway	8	6.10687	2.25156e-07	P2RY12, APP, EDNRA, CASR, PDE2A, ADORA1, HTR1B, OPRK1	130	64	19349	18.6048	0.000478791	1.21814e-05	1.10016e-05
GOTERM_BP_DIRECT	GO:0010629	negative regulation of gene expression	14	10.687	2.29081e-07	CCR1, APP, ACE, MAP2K2, CXCL8, NOS2, ROCK2, VDR, PIK3CD, ESR1, TBK1, PIK3CA, PGR, PPARG	130	320	19349	6.51168	0.000487136	1.21814e-05	1.10016e-05
GOTERM_BP_DIRECT	GO:0035094	response to nicotine	7	5.34351	2.49018e-07	VCAM1, CNR1, MMP2, MAPK1, TACR1, DRD2, SLC6A3	130	40	19349	26.0467	0.000529522	1.29186e-05	1.16674e-05
GOTERM_BP_DIRECT	GO:0006468	protein phosphorylation	17	12.9771	2.58675e-07	PRKCG, RET, APP, ROCK2, INSR, PIK3CD, CSNK1D, PIK3CG, TGFBR2, P2RX7, STK10, GRM5, EDNRA, TBK1, PIK3CA, MAPK1, JAK2	130	505	19349	5.0104	0.000550051	1.31e-05	1.18313e-05
GOTERM_BP_DIRECT	GO:0051967	negative regulation of synaptic transmission, glutamatergic	5	3.81679	3.83879e-07	ADORA1, HTR1B, HTR2A, DRD2, DRD3	130	10	19349	74.4192	0.000816178	1.89886e-05	1.71496e-05
GOTERM_BP_DIRECT	GO:1904646	cellular response to beta-amyloid	7	5.34351	5.88127e-07	BACE1, APP, GRM5, VCAM1, EPHB2, TLR4, ICAM1	130	46	19349	22.6493	0.00125016	2.83659e-05	2.56186e-05
GOTERM_BP_DIRECT	GO:0030518	intracellular steroid hormone receptor signaling pathway	5	3.81679	6.00124e-07	AR, PGR, NR3C1, ESR1, ESR2	130	11	19349	67.6538	0.00127565	2.83659e-05	2.56186e-05
GOTERM_BP_DIRECT	GO:0030168	platelet activation	9	6.87023	7.79416e-07	P2RY12, PRKCG, PIK3CA, F2R, MAPK1, PIK3CB, F2, ADRA2B, PIK3CG	130	111	19349	12.068	0.00165644	3.60395e-05	3.25491e-05
GOTERM_BP_DIRECT	GO:0045776	negative regulation of blood pressure	6	4.58015	8.74449e-07	NOS2, CNR1, NOS1, DRD2, PPARA, DRD3	130	27	19349	33.0752	0.00185823	3.95735e-05	3.57408e-05
GOTERM_BP_DIRECT	GO:0060134	prepulse inhibition	5	3.81679	8.95538e-07	BACE1, ADORA2A, DRD2, DRD3, SLC6A3	130	12	19349	62.016	0.001903	3.96835e-05	3.58402e-05
GOTERM_BP_DIRECT	GO:0045944	positive regulation of transcription from RNA polymerase II promoter	25	19.084	1.11835e-06	APP, NR1I3, RORA, NR3C1, RELA, EGFR, TBK1, NLRP3, STAT6, NOS1, JAK2, DRD2, DRD3, VDR, ESR1, ESR2, GRIN1, AR, IL1B, PPARG, PGR, PPARA, TLR4, FGFR2, PPARD	130	1198	19349	3.10598	0.00237589	4.85453e-05	4.38437e-05
GOTERM_BP_DIRECT	GO:2000300	regulation of synaptic vesicle exocytosis	7	5.34351	1.23716e-06	BACE1, CHRM2, PRKCG, ADORA2A, HTR1B, HTR2A, DRD2	130	52	19349	20.0359	0.00262799	5.2629e-05	4.75319e-05
GOTERM_BP_DIRECT	GO:0007626	locomotory behavior	8	6.10687	1.72488e-06	APP, GRM5, ADORA2A, OPRK1, HTR2C, DRD2, DRD3, SLC6A3	130	86	19349	13.8454	0.0036621	7.19376e-05	6.49704e-05
GOTERM_BP_DIRECT	GO:0050727	regulation of inflammatory response	8	6.10687	2.17559e-06	AGTR1, JAK2, PTGS2, SELE, ESR1, RELA, MGLL, CCR2	130	89	19349	13.3787	0.0046168	8.89901e-05	8.03714e-05
GOTERM_BP_DIRECT	GO:0048148	behavioral response to cocaine	5	3.81679	2.43148e-06	OPRK1, HTR2A, DRD2, DRD3, DRD4	130	15	19349	49.6128	0.0051584	9.57731e-05	8.64975e-05
GOTERM_BP_DIRECT	GO:0048265	response to pain	5	3.81679	2.43148e-06	RET, PRKCG, TRPA1, TACR1, SLC6A2	130	15	19349	49.6128	0.0051584	9.57731e-05	8.64975e-05
GOTERM_BP_DIRECT	GO:0071456	cellular response to hypoxia	9	6.87023	2.5775e-06	CASR, PGK1, PPARG, RORA, SCN2A, PTGS2, KCNK2, ICAM1, PPARD	130	130	19349	10.3042	0.00546735	9.9679e-05	9.00251e-05
GOTERM_BP_DIRECT	GO:0014063	negative regulation of serotonin secretion	4	3.05344	2.8671e-06	MAOB, HRH3, CNR1, HTR1B	130	5	19349	119.071	0.00607977	0.000108899	9.83517e-05
GOTERM_BP_DIRECT	GO:0007267	cell-cell signaling	11	8.39695	3.18889e-06	CCR1, AR, ADORA2A, IL1B, ADORA1, PGR, CCR5, ADRA1B, ADRA2B, ESR2, FGFR2	130	229	19349	7.14945	0.00675982	0.000118996	0.000107471
GOTERM_BP_DIRECT	GO:0042220	response to cocaine	6	4.58015	5.12676e-06	CNR1, HTR1B, OPRM1, DRD2, DRD3, SLC6A3	130	38	19349	23.5008	0.0108454	0.000188011	0.000169802
GOTERM_BP_DIRECT	GO:0001975	response to amphetamine	6	4.58015	5.8494e-06	EDNRA, GRIN2A, ADORA2A, DRD2, DRD4, ICAM1	130	39	19349	22.8982	0.0123646	0.000210876	0.000190452
GOTERM_BP_DIRECT	GO:0009611	response to wounding	7	5.34351	6.09651e-06	CCR1, EDNRA, GRIN2A, F2R, CYP1A1, F2, CCR2	130	68	19349	15.3216	0.0128836	0.000215389	0.000194529
GOTERM_BP_DIRECT	GO:0000165	MAPK cascade	12	9.16031	6.17712e-06	PDGFRB, RET, MAP2K2, PIK3CA, IL1B, MAPK1, PIK3CB, CCR5, JAK2, EGFR, FGFR2, GRIN1	130	304	19349	5.8752	0.0130528	0.000215389	0.000194529
GOTERM_BP_DIRECT	GO:0043627	response to estrogen	7	5.34351	6.6409e-06	PDGFRB, MMP2, OPRK1, MAPK1, PPARG, ESR1, TGFBR2	130	69	19349	15.0996	0.0140259	0.000227826	0.000205761
GOTERM_BP_DIRECT	GO:0042310	vasoconstriction	5	3.81679	6.76297e-06	EDNRA, HTR7, ACE, HTR1B, SLC6A4	130	19	19349	39.168	0.0142819	0.000228331	0.000206217
GOTERM_BP_DIRECT	GO:0007566	embryo implantation	6	4.58015	7.53269e-06	IL1B, MMP2, PTGS2, MMP9, TGFBR2, PPARD	130	41	19349	21.7812	0.0158944	0.000250344	0.000226098
GOTERM_BP_DIRECT	GO:0033674	positive regulation of kinase activity	7	5.34351	9.22736e-06	PDGFRB, RET, INSR, EPHB2, EGFR, DRD4, FGFR2	130	73	19349	14.2722	0.0194353	0.000301948	0.000272704
GOTERM_BP_DIRECT	GO:1902894	negative regulation of pri-miRNA transcription from RNA polymerase II promoter	5	3.81679	1.03354e-05	APP, PPARG, PPARA, RELA, PPARD	130	21	19349	35.4377	0.0217437	0.000333083	0.000300824
GOTERM_BP_DIRECT	GO:0070588	calcium ion transmembrane transport	8	6.10687	1.34209e-05	P2RX7, P2RY12, EDNRA, TRPA1, TRPV4, TRPV1, OPRM1, TRPM8	130	117	19349	10.177	0.0281429	0.000426064	0.0003848
GOTERM_BP_DIRECT	GO:0018108	peptidyl-tyrosine phosphorylation	8	6.10687	2.93088e-05	PDGFRB, RET, MAP2K2, INSR, EPHB2, JAK2, EGFR, FGFR2	130	132	19349	9.02051	0.0604373	0.000916761	0.000827973
GOTERM_BP_DIRECT	GO:0042755	eating behavior	5	3.81679	3.41027e-05	ACE, ADORA2A, OPRK1, TACR1, OPRM1	130	28	19349	26.5783	0.0699692	0.00105125	0.000949438
GOTERM_BP_DIRECT	GO:0045893	positive regulation of transcription, DNA-templated	16	12.2137	3.88002e-05	RET, MAP2K2, INSR, F2R, RORA, ESR1, EGFR, RELA, ESR2, AR, IL1B, MAPK1, PPARG, NOS1, PPARA, PPARD	130	667	19349	3.57034	0.0792158	0.00117897	0.00106479
GOTERM_BP_DIRECT	GO:0001525	angiogenesis	10	7.63359	4.21594e-05	PDGFRB, CXCL8, CALCRL, PIK3CA, MMP2, RORA, EPHB2, PTGS2, FGFR2, PIK3CG	130	247	19349	6.02585	0.0857717	0.001263	0.00114068
GOTERM_BP_DIRECT	GO:0007159	leukocyte cell-cell adhesion	5	3.81679	4.51764e-05	VCAM1, PTPRC, ITGAL, SELE, ICAM1	130	30	19349	24.8064	0.09162	0.00132044	0.00119256
GOTERM_BP_DIRECT	GO:0010887	negative regulation of cholesterol storage	4	3.05344	4.59392e-05	PPARG, PPARA, CES1, PPARD	130	11	19349	54.1231	0.0930926	0.00132044	0.00119256
GOTERM_BP_DIRECT	GO:0071492	cellular response to UV-A	4	3.05344	4.59392e-05	MMP1, MMP2, MMP3, MMP9	130	11	19349	54.1231	0.0930926	0.00132044	0.00119256
GOTERM_BP_DIRECT	GO:0050900	leukocyte migration	9	6.87023	5.1465e-05	SLC16A1, PIK3CA, MMP1, PIK3CB, ITGAL, F2, SELE, MMP9, ICAM1	130	196	19349	6.83442	0.10369	0.00145955	0.00131819
GOTERM_BP_DIRECT	GO:0042060	wound healing	7	5.34351	5.27372e-05	PDGFRB, OPRM1, PPARA, EGFR, FGFR2, TGFBR2, PPARD	130	99	19349	10.5239	0.106112	0.00147595	0.001333
GOTERM_BP_DIRECT	GO:0007612	learning	6	4.58015	5.37539e-05	APP, GRM5, INSR, EPHB2, PTGS2, DRD3	130	61	19349	14.6398	0.108043	0.00148486	0.00134106
GOTERM_BP_DIRECT	GO:0009612	response to mechanical stimulus	6	4.58015	5.81588e-05	P2RX7, MMP2, TRPV4, PPARG, KCNK2, TGFBR2	130	62	19349	14.4037	0.116362	0.00155991	0.00140883
GOTERM_BP_DIRECT	GO:2000310	regulation of NMDA receptor activity	5	3.81679	5.86707e-05	GRIA2, APP, GRIN2A, OPRM1, GRIN1	130	32	19349	23.256	0.117323	0.00155991	0.00140883
GOTERM_BP_DIRECT	GO:0051930	regulation of sensory perception of pain	5	3.81679	5.86707e-05	F2R, ADORA1, OPRK1, OPRM1, MGLL	130	32	19349	23.256	0.117323	0.00155991	0.00140883
GOTERM_BP_DIRECT	GO:0042136	neurotransmitter biosynthetic process	4	3.05344	6.09537e-05	ACHE, NOS1, SLC6A3, SLC6A4	130	12	19349	49.6128	0.121599	0.00156203	0.00141075
GOTERM_BP_DIRECT	GO:0001963	synaptic transmission, dopaminergic	4	3.05344	6.09537e-05	ADORA2A, DRD2, DRD3, DRD4	130	12	19349	49.6128	0.121599	0.00156203	0.00141075
GOTERM_BP_DIRECT	GO:0007600	sensory perception	4	3.05344	6.09537e-05	SCN10A, ADORA2A, OPRK1, OPRM1	130	12	19349	49.6128	0.121599	0.00156203	0.00141075
GOTERM_BP_DIRECT	GO:0032755	positive regulation of interleukin-6 production	7	5.34351	6.23514e-05	P2RX7, APP, NOS2, IL1B, TRPV4, F2R, TLR4	130	102	19349	10.2144	0.124207	0.00156752	0.00141571
GOTERM_BP_DIRECT	GO:0008284	positive regulation of cell proliferation	14	10.687	6.26419e-05	PDGFRB, CASR, INSR, F2R, HTR1A, HTR2A, F2, EGFR, RELA, TGFBR2, AR, IL1B, DRD3, FGFR2	130	537	19349	3.88033	0.124748	0.00156752	0.00141571
GOTERM_BP_DIRECT	GO:0032757	positive regulation of interleukin-8 production	6	4.58015	6.78008e-05	NOS2, IL1B, F2R, F3, TLR4, RELA	130	64	19349	13.9536	0.1343	0.00167689	0.00151448
GOTERM_BP_DIRECT	GO:0006805	xenobiotic metabolic process	7	5.34351	6.95035e-05	MAOB, MAOA, CYP1A2, CYP1A1, RORA, CYP2C19, CES1	130	104	19349	10.018	0.13743	0.00169924	0.00153467
GOTERM_BP_DIRECT	GO:0042752	regulation of circadian rhythm	6	4.58015	7.30612e-05	PRKCG, ROCK2, PPARG, CSNK1D, PPARA, DRD4	130	65	19349	13.7389	0.143933	0.00174608	0.00157697
GOTERM_BP_DIRECT	GO:0035690	cellular response to drug	6	4.58015	7.30612e-05	NOS2, IL1B, PDE2A, HTR1B, REN, EGFR	130	65	19349	13.7389	0.143933	0.00174608	0.00157697
GOTERM_BP_DIRECT	GO:0007202	activation of phospholipase C activity	5	3.81679	7.48887e-05	P2RY12, EDNRA, HTR2A, SELE, EGFR	130	34	19349	21.888	0.147255	0.00175042	0.00158089
GOTERM_BP_DIRECT	GO:0051482	positive regulation of cytosolic calcium ion concentration involved in phospholipase C-activating G-protein coupled signaling pathway	5	3.81679	7.48887e-05	F2R, AGTR1, HTR2C, DRD2, DRD3	130	34	19349	21.888	0.147255	0.00175042	0.00158089
GOTERM_BP_DIRECT	GO:0032355	response to estradiol	7	5.34351	0.000104931	PDGFRB, CYP1A2, TACR1, PTGS2, ESR1, CYP19A1, SLC6A4	130	112	19349	9.3024	0.200046	0.00242597	0.00219102
GOTERM_BP_DIRECT	GO:0060326	cell chemotaxis	6	4.58015	0.000111549	PDGFRB, CCR1, VCAM1, AGTR1, CCR5, CCR2	130	71	19349	12.5779	0.211227	0.00255123	0.00230414
GOTERM_BP_DIRECT	GO:0014065	phosphatidylinositol 3-kinase signaling	5	3.81679	0.000116766	PIK3CA, PIK3CD, PIK3CB, HTR2A, PIK3CG	130	38	19349	19.584	0.219933	0.00261432	0.00236112
GOTERM_BP_DIRECT	GO:0042177	negative regulation of protein catabolic process	5	3.81679	0.000116766	PRKCG, GRIN2A, NOS2, RELA, EGFR	130	38	19349	19.584	0.219933	0.00261432	0.00236112
GOTERM_BP_DIRECT	GO:0035815	positive regulation of renal sodium excretion	4	3.05344	0.00012423	ADORA2A, TACR1, DRD2, DRD3	130	15	19349	39.6903	0.232222	0.0027241	0.00246027
GOTERM_BP_DIRECT	GO:0042417	dopamine metabolic process	4	3.05344	0.00012423	GRIN2A, DRD2, DRD3, DRD4	130	15	19349	39.6903	0.232222	0.0027241	0.00246027
GOTERM_BP_DIRECT	GO:0008217	regulation of blood pressure	6	4.58015	0.000127327	UTS2R, EDNRA, ACE, REN, PPARG, PTGS2	130	73	19349	12.2333	0.237262	0.00276351	0.00249586
GOTERM_BP_DIRECT	GO:0000186	activation of MAPKK activity	5	3.81679	0.000129442	MAP2K2, F2R, ADORA1, MAPK1, JAK2	130	39	19349	19.0819	0.240686	0.00277439	0.00250569
GOTERM_BP_DIRECT	GO:0060083	smooth muscle contraction involved in micturition	3	2.29008	0.000131741	KCNMA1, TRPV1, TACR1	130	3	19349	148.838	0.244392	0.00277439	0.00250569
GOTERM_BP_DIRECT	GO:0099553	trans-synaptic signaling by endocannabinoid, modulating synaptic transmission	3	2.29008	0.000131741	GRM5, CNR1, F2R	130	3	19349	148.838	0.244392	0.00277439	0.00250569
GOTERM_BP_DIRECT	GO:0032868	response to insulin	6	4.58015	0.000163964	TRPV4, SLC2A1, OPRK1, PPARA, RELA, ICAM1	130	77	19349	11.5978	0.294452	0.00341914	0.00308799
GOTERM_BP_DIRECT	GO:0002407	dendritic cell chemotaxis	4	3.05344	0.00018386	CCR1, CCR5, PIK3CG, CCR2	130	17	19349	35.0208	0.323692	0.00372448	0.00336376
GOTERM_BP_DIRECT	GO:0048143	astrocyte activation	4	3.05344	0.00018386	APP, ADORA2A, IL1B, EGFR	130	17	19349	35.0208	0.323692	0.00372448	0.00336376
GOTERM_BP_DIRECT	GO:0060384	innervation	4	3.05344	0.00018386	RET, PRKCG, VCAM1, GABRA5	130	17	19349	35.0208	0.323692	0.00372448	0.00336376
GOTERM_BP_DIRECT	GO:0016310	phosphorylation	7	5.34351	0.000209069	PRKCG, PIK3CA, PGK1, PIK3CD, PIK3CB, EPHB2, PIK3CG	130	127	19349	8.20369	0.359007	0.00419519	0.00378889
GOTERM_BP_DIRECT	GO:0000122	negative regulation of transcription from RNA polymerase II promoter	18	13.7405	0.000213437	APP, VDR, NR1I3, PDE2A, TRPV1, NR3C1, ESR1, DKK1, RELA, ESR2, AR, TRPV4, STAT6, PPARG, PPARA, DRD3, FGFR2, PPARD	130	958	19349	2.79655	0.364936	0.00424281	0.00383189
GOTERM_BP_DIRECT	GO:0050728	negative regulation of inflammatory response	7	5.34351	0.000218131	CALCRL, ADORA2A, NLRP3, PPARG, RORA, PPARA, PPARD	130	128	19349	8.1396	0.371246	0.00424547	0.00383429
GOTERM_BP_DIRECT	GO:0071318	cellular response to ATP	4	3.05344	0.000219559	P2RX7, P2RY12, TRPV1, PTGS2	130	18	19349	33.0752	0.373153	0.00424547	0.00383429
GOTERM_BP_DIRECT	GO:0071880	adenylate cyclase-activating adrenergic receptor signaling pathway	4	3.05344	0.000219559	ADRA1B, DRD2, DRD3, ADRA2B	130	18	19349	33.0752	0.373153	0.00424547	0.00383429
GOTERM_BP_DIRECT	GO:0007166	cell surface receptor signaling pathway	10	7.63359	0.000225299	P2RX7, CCR1, CALCRL, PTPRC, TRPA1, MAPK1, TRPV1, CCR5, F2, EGFR	130	308	19349	4.83242	0.380761	0.00431721	0.00389909
GOTERM_BP_DIRECT	GO:0071260	cellular response to mechanical stimulus	6	4.58015	0.000233393	IL1B, PDE2A, SLC2A1, PTGS2, TLR4, EGFR	130	83	19349	10.7594	0.391334	0.00443238	0.00400311
GOTERM_BP_DIRECT	GO:0008285	negative regulation of cell proliferation	12	9.16031	0.000246747	APP, AR, CXCL8, ADORA2A, VDR, IL1B, F2R, ADORA1, OPRM1, DRD2, JAK2, PTGS2	130	457	19349	3.90823	0.408383	0.00464452	0.0041947
GOTERM_BP_DIRECT	GO:0007169	transmembrane receptor protein tyrosine kinase signaling pathway	7	5.34351	0.000257111	PDGFRB, RET, INSR, PIK3CB, EPHB2, EGFR, FGFR2	130	132	19349	7.89295	0.421285	0.00479715	0.00433255
GOTERM_BP_DIRECT	GO:0050955	thermoception	3	2.29008	0.00026233	TRPA1, TRPV1, TRPM8	130	4	19349	111.629	0.427675	0.00481014	0.00434427
GOTERM_BP_DIRECT	GO:0034776	response to histamine	3	2.29008	0.00026233	DRD2, DRD3, DRD4	130	4	19349	111.629	0.427675	0.00481014	0.00434427
GOTERM_BP_DIRECT	GO:0008542	visual learning	5	3.81679	0.000269377	APP, GRIN2A, DRD2, DRD3, GRIN1	130	47	19349	15.8339	0.436192	0.00489714	0.00442285
GOTERM_BP_DIRECT	GO:0019229	regulation of vasoconstriction	4	3.05344	0.00030376	ACE, HTR1A, AGTR1, ADRA1B	130	20	19349	29.7677	0.475965	0.00547541	0.00494512
GOTERM_BP_DIRECT	GO:0036092	phosphatidylinositol-3-phosphate biosynthetic process	4	3.05344	0.000352665	PIK3CA, PIK3CD, PIK3CB, PIK3CG	130	21	19349	28.3502	0.527751	0.00625098	0.00564557
GOTERM_BP_DIRECT	GO:0033189	response to vitamin A	4	3.05344	0.000352665	CYP1A1, PPARG, TYMS, PPARD	130	21	19349	28.3502	0.527751	0.00625098	0.00564557
GOTERM_BP_DIRECT	GO:0033138	positive regulation of peptidyl-serine phosphorylation	6	4.58015	0.000358293	APP, TBK1, PIK3CA, NOS1, PTGS2, EGFR	130	91	19349	9.81352	0.533374	0.00625736	0.00565133
GOTERM_BP_DIRECT	GO:0030198	extracellular matrix organization	9	6.87023	0.000358908	APP, VCAM1, TTR, MMP1, MMP2, MMP3, ITGAL, MMP9, ICAM1	130	260	19349	5.1521	0.533984	0.00625736	0.00565133
GOTERM_BP_DIRECT	GO:0071356	cellular response to tumor necrosis factor	7	5.34351	0.000367323	VCAM1, CXCL8, MAPK1, RORA, TRPV1, RELA, ICAM1	130	141	19349	7.38914	0.542253	0.006352	0.00573681
GOTERM_BP_DIRECT	GO:0031622	positive regulation of fever generation	3	2.29008	0.000435305	CNR1, IL1B, PTGS2	130	5	19349	89.3031	0.603903	0.0072905	0.00658442
GOTERM_BP_DIRECT	GO:0045923	positive regulation of fatty acid metabolic process	3	2.29008	0.000435305	PPARG, PPARA, PPARD	130	5	19349	89.3031	0.603903	0.0072905	0.00658442
GOTERM_BP_DIRECT	GO:0007635	chemosensory behavior	3	2.29008	0.000435305	PRKCG, CASR, TRPV1	130	5	19349	89.3031	0.603903	0.0072905	0.00658442
GOTERM_BP_DIRECT	GO:0007195	adenylate cyclase-inhibiting dopamine receptor signaling pathway	3	2.29008	0.000435305	DRD2, DRD3, DRD4	130	5	19349	89.3031	0.603903	0.0072905	0.00658442
GOTERM_BP_DIRECT	GO:0001934	positive regulation of protein phosphorylation	8	6.10687	0.000454322	APP, ROCK2, IL1B, INSR, CSNK1D, F2, MMP9, EGFR	130	205	19349	5.80833	0.619612	0.00754956	0.00681838
GOTERM_BP_DIRECT	GO:1900273	positive regulation of long-term synaptic potentiation	4	3.05344	0.000465049	APP, ADORA2A, EPHB2, DRD2	130	23	19349	25.8849	0.628196	0.00760891	0.00687199
GOTERM_BP_DIRECT	GO:0097746	regulation of blood vessel diameter	4	3.05344	0.000465049	UTS2R, ACE, ROCK2, AGTR1	130	23	19349	25.8849	0.628196	0.00760891	0.00687199
GOTERM_BP_DIRECT	GO:0048015	phosphatidylinositol-mediated signaling	5	3.81679	0.000494333	PDGFRB, PIK3CA, PIK3CD, PIK3CB, PIK3CG	130	55	19349	13.5308	0.650659	0.00796551	0.00719405
GOTERM_BP_DIRECT	GO:0007188	adenylate cyclase-modulating G-protein coupled receptor signaling pathway	5	3.81679	0.000494333	CHRM2, CALCRL, ADORA2A, CNR1, ADRA1B	130	55	19349	13.5308	0.650659	0.00796551	0.00719405
GOTERM_BP_DIRECT	GO:0046718	viral entry into host cell	6	4.58015	0.000528176	INSR, AGTR1, HTR2A, CCR5, EGFR, ICAM1	130	99	19349	9.02051	0.674934	0.00844685	0.00762877
GOTERM_BP_DIRECT	GO:0035725	sodium ion transmembrane transport	6	4.58015	0.000553038	SCN10A, SCN9A, SCN2A, SLC6A2, SLC6A3, SLC6A4	130	100	19349	8.93031	0.691686	0.00877845	0.00792825
GOTERM_BP_DIRECT	GO:0045821	positive regulation of glycolytic process	4	3.05344	0.000598108	P2RX7, APP, INSR, HTR2A	130	25	19349	23.8142	0.719886	0.00935424	0.00844828
GOTERM_BP_DIRECT	GO:0050482	arachidonic acid secretion	4	3.05344	0.000598108	ACE, DRD2, DRD3, DRD4	130	25	19349	23.8142	0.719886	0.00935424	0.00844828
GOTERM_BP_DIRECT	GO:0046321	positive regulation of fatty acid oxidation	3	2.29008	0.000650105	PPARG, PPARA, PPARD	130	6	19349	74.4192	0.749231	0.0100932	0.0091157
GOTERM_BP_DIRECT	GO:0035590	purinergic nucleotide receptor signaling pathway	4	3.05344	0.000672841	P2RX7, APP, IL1B, NLRP3	130	26	19349	22.8982	0.761077	0.0102959	0.00929876
GOTERM_BP_DIRECT	GO:0035902	response to immobilization stress	4	3.05344	0.000672841	CYP1A2, CYP1A1, REN, PPARG	130	26	19349	22.8982	0.761077	0.0102959	0.00929876
GOTERM_BP_DIRECT	GO:0032760	positive regulation of tumor necrosis factor production	6	4.58015	0.000690774	APP, PTPRC, EPHB2, JAK2, TLR4, CCR2	130	105	19349	8.50505	0.770025	0.0104948	0.0094784
GOTERM_BP_DIRECT	GO:0007214	gamma-aminobutyric acid signaling pathway	4	3.05344	0.000753273	GABRA5, GABRA3, HTR1A, GABRG2	130	27	19349	22.0501	0.798671	0.0112832	0.0101904
GOTERM_BP_DIRECT	GO:0046697	decidualization	4	3.05344	0.000753273	VDR, MAPK1, PTGS2, PPARD	130	27	19349	22.0501	0.798671	0.0112832	0.0101904
GOTERM_BP_DIRECT	GO:0008584	male gonad development	6	4.58015	0.000818261	PDGFRB, AR, ACE, INSR, REN, ESR1	130	109	19349	8.19294	0.824682	0.0121709	0.0109922
GOTERM_BP_DIRECT	GO:0007218	neuropeptide signaling pathway	6	4.58015	0.000852704	UTS2R, OPRK1, OPRM1, RELA, HCRTR2, HCRTR1	130	110	19349	8.11846	0.837077	0.0125951	0.0113753
GOTERM_BP_DIRECT	GO:0032731	positive regulation of interleukin-1 beta production	5	3.81679	0.00087937	P2RX7, APP, NLRP3, JAK2, TLR4	130	64	19349	11.628	0.846068	0.0128994	0.0116501
GOTERM_BP_DIRECT	GO:0051968	positive regulation of synaptic transmission, glutamatergic	4	3.05344	0.000931906	ADORA2A, PTGS2, EGFR, CCR2	130	29	19349	20.5294	0.862357	0.013393	0.0120959
GOTERM_BP_DIRECT	GO:0071280	cellular response to copper ion	4	3.05344	0.000931906	BACE1, APP, CYP1A2, CYP1A1	130	29	19349	20.5294	0.862357	0.013393	0.0120959
GOTERM_BP_DIRECT	GO:0007205	protein kinase C-activating G-protein coupled receptor signaling pathway	4	3.05344	0.000931906	GRM5, ADORA2A, F2R, HTR1B	130	29	19349	20.5294	0.862357	0.013393	0.0120959
GOTERM_BP_DIRECT	GO:0043065	positive regulation of apoptotic process	10	7.63359	0.000985669	PDGFRB, APP, GRIN2A, ACE, CNR1, MMP2, KCNMA1, TRPV1, PTGS2, MMP9	130	378	19349	3.93753	0.877243	0.0140001	0.0126442
GOTERM_BP_DIRECT	GO:0006909	phagocytosis	5	3.81679	0.000987314	ADORA2A, PIK3CA, ADORA1, ITGAL, TLR4	130	66	19349	11.2756	0.877673	0.0140001	0.0126442
GOTERM_BP_DIRECT	GO:0014059	regulation of dopamine secretion	4	3.05344	0.00103043	HTR1B, HTR2A, DRD2, DRD3	130	30	19349	19.8451	0.888403	0.0144193	0.0130228
GOTERM_BP_DIRECT	GO:0045840	positive regulation of mitotic nuclear division	4	3.05344	0.00103043	PDGFRB, IL1B, INSR, DRD3	130	30	19349	19.8451	0.888403	0.0144193	0.0130228
GOTERM_BP_DIRECT	GO:0051092	positive regulation of NF-kappaB transcription factor activity	7	5.34351	0.00104409	APP, AR, IL1B, NLRP3, TLR4, RELA, ICAM1	130	172	19349	6.05738	0.891602	0.0145149	0.0131091
GOTERM_BP_DIRECT	GO:0001662	behavioral fear response	4	3.05344	0.00113531	GABRA5, HTR1A, HTR2C, DRD4	130	31	19349	19.205	0.910737	0.0156805	0.0141618
GOTERM_BP_DIRECT	GO:0032922	circadian regulation of gene expression	5	3.81679	0.00116622	CSNK1D, RORA, DRD2, PPARA, DRD3	130	69	19349	10.7854	0.916423	0.01596	0.0144143
GOTERM_BP_DIRECT	GO:0002674	negative regulation of acute inflammatory response	3	2.29008	0.00120295	ADORA1, NLRP3, PPARG	130	8	19349	55.8144	0.922713	0.01596	0.0144143
GOTERM_BP_DIRECT	GO:0048149	behavioral response to ethanol	3	2.29008	0.00120295	OPRM1, DRD2, DRD4	130	8	19349	55.8144	0.922713	0.01596	0.0144143
GOTERM_BP_DIRECT	GO:0071312	cellular response to alkaloid	3	2.29008	0.00120295	HTR1B, TRPV1, ICAM1	130	8	19349	55.8144	0.922713	0.01596	0.0144143
GOTERM_BP_DIRECT	GO:0015844	monoamine transport	3	2.29008	0.00120295	SLC6A2, SLC6A3, SLC6A4	130	8	19349	55.8144	0.922713	0.01596	0.0144143
GOTERM_BP_DIRECT	GO:0007197	adenylate cyclase-inhibiting G-protein coupled acetylcholine receptor signaling pathway	3	2.29008	0.00120295	CHRM2, HRH3, OPRM1	130	8	19349	55.8144	0.922713	0.01596	0.0144143
GOTERM_BP_DIRECT	GO:0051091	positive regulation of sequence-specific DNA binding transcription factor activity	6	4.58015	0.00121332	APP, IL1B, PPARG, JAK2, ESR1, ESR2	130	119	19349	7.50446	0.9244	0.01596	0.0144143
GOTERM_BP_DIRECT	GO:1901224	positive regulation of NIK/NF-kappaB signaling	5	3.81679	0.00123058	APP, IL1B, TLR4, RELA, EGFR	130	70	19349	10.6313	0.927128	0.01596	0.0144143
GOTERM_BP_DIRECT	GO:0007249	I-kappaB kinase/NF-kappaB signaling	5	3.81679	0.00123058	EDNRA, TBK1, ROCK2, TLR4, RELA	130	70	19349	10.6313	0.927128	0.01596	0.0144143
GOTERM_BP_DIRECT	GO:0050796	regulation of insulin secretion	5	3.81679	0.00123058	SLC16A1, NOS2, CNR1, IL1B, SLC2A1	130	70	19349	10.6313	0.927128	0.01596	0.0144143
GOTERM_BP_DIRECT	GO:0060078	regulation of postsynaptic membrane potential	4	3.05344	0.00124668	GRM5, GABRA5, GABRA3, GABRG2	130	32	19349	18.6048	0.929585	0.0160709	0.0145144
GOTERM_BP_DIRECT	GO:0046777	protein autophosphorylation	7	5.34351	0.00128178	PDGFRB, PRKCG, STK10, INSR, JAK2, EGFR, FGFR2	130	179	19349	5.8205	0.934656	0.0164238	0.0148331
GOTERM_BP_DIRECT	GO:0006935	chemotaxis	6	4.58015	0.00140543	CCR1, CXCL8, MAPK1, PIK3CB, CCR5, CCR2	130	123	19349	7.26041	0.949786	0.0179003	0.0161667
GOTERM_BP_DIRECT	GO:0042756	drinking behavior	3	2.29008	0.00153991	HTR1B, REN, DRD2	130	9	19349	49.6128	0.962293	0.019381	0.0175039
GOTERM_BP_DIRECT	GO:0001973	adenosine receptor signaling pathway	3	2.29008	0.00153991	P2RY12, ADORA2A, ADORA1	130	9	19349	49.6128	0.962293	0.019381	0.0175039
GOTERM_BP_DIRECT	GO:0008306	associative learning	4	3.05344	0.00162129	APP, GABRA5, TACR1, DRD2	130	35	19349	17.0101	0.968295	0.0201665	0.0182134
GOTERM_BP_DIRECT	GO:2000379	positive regulation of reactive oxygen species metabolic process	4	3.05344	0.00162129	PDGFRB, AGTR1, F2, TGFBR2	130	35	19349	17.0101	0.968295	0.0201665	0.0182134
GOTERM_BP_DIRECT	GO:0007623	circadian rhythm	5	3.81679	0.00166983	HTR7, NOS2, TYMS, EGFR, SLC6A4	130	76	19349	9.792	0.97141	0.0206496	0.0186497
GOTERM_BP_DIRECT	GO:0007584	response to nutrient	5	3.81679	0.00175235	VCAM1, CNR1, PPARG, SLC6A4, TGFBR2	130	77	19349	9.66484	0.976019	0.0215159	0.0194321
GOTERM_BP_DIRECT	GO:0071549	cellular response to dexamethasone stimulus	4	3.05344	0.00176012	JAK2, NR3C1, EGFR, ICAM1	130	36	19349	16.5376	0.976413	0.0215159	0.0194321
GOTERM_BP_DIRECT	GO:0007596	blood coagulation	7	5.34351	0.00187929	P2RX7, P2RY12, ADORA2A, F2R, F2, JAK2, F3	130	193	19349	5.39829	0.981703	0.0223833	0.0202155
GOTERM_BP_DIRECT	GO:0034614	cellular response to reactive oxygen species	4	3.05344	0.00190616	MMP2, MAPK1, MMP9, EGFR	130	37	19349	16.0906	0.982721	0.0223833	0.0202155
GOTERM_BP_DIRECT	GO:0042311	vasodilation	4	3.05344	0.00190616	CASR, ADORA2A, NOS1, PPARD	130	37	19349	16.0906	0.982721	0.0223833	0.0202155
GOTERM_BP_DIRECT	GO:0090647	modulation of age-related behavioral decline	3	2.29008	0.00191649	APP, GRM5, DKK1	130	10	19349	44.6515	0.983097	0.0223833	0.0202155
GOTERM_BP_DIRECT	GO:0042420	dopamine catabolic process	3	2.29008	0.00191649	MAOB, MAOA, SLC6A3	130	10	19349	44.6515	0.983097	0.0223833	0.0202155
GOTERM_BP_DIRECT	GO:0042053	regulation of dopamine metabolic process	3	2.29008	0.00191649	HTR1A, SLC6A3, DRD4	130	10	19349	44.6515	0.983097	0.0223833	0.0202155
GOTERM_BP_DIRECT	GO:0050665	hydrogen peroxide biosynthetic process	3	2.29008	0.00191649	MAOB, CYP1A2, CYP1A1	130	10	19349	44.6515	0.983097	0.0223833	0.0202155
GOTERM_BP_DIRECT	GO:0097267	omega-hydroxylase P450 pathway	3	2.29008	0.00191649	CYP1A2, CYP1A1, CYP2C19	130	10	19349	44.6515	0.983097	0.0223833	0.0202155
GOTERM_BP_DIRECT	GO:0032729	positive regulation of interferon-gamma production	5	3.81679	0.00192579	APP, IL1B, JAK2, TLR4, CCR2	130	79	19349	9.42016	0.983429	0.0223833	0.0202155
GOTERM_BP_DIRECT	GO:0030522	intracellular receptor signaling pathway	5	3.81679	0.00201681	AR, NR1I3, RORA, PPARA, PPARD	130	80	19349	9.3024	0.986351	0.0233139	0.0210559
GOTERM_BP_DIRECT	GO:0071333	cellular response to glucose stimulus	5	3.81679	0.00211077	CASR, ACE, PIK3CA, OPRK1, ICAM1	130	81	19349	9.18756	0.988828	0.0242681	0.0219177
GOTERM_BP_DIRECT	GO:0030193	regulation of blood coagulation	3	2.29008	0.00233217	F2R, EPHB2, F2	130	11	19349	40.5923	0.993031	0.0265269	0.0239578
GOTERM_BP_DIRECT	GO:0043117	positive regulation of vascular permeability	3	2.29008	0.00233217	TRPV4, PDE2A, TACR1	130	11	19349	40.5923	0.993031	0.0265269	0.0239578
GOTERM_BP_DIRECT	GO:0070555	response to interleukin-1	4	3.05344	0.0023888	APP, IL1B, SELE, RELA	130	40	19349	14.8838	0.993824	0.0270265	0.024409
GOTERM_BP_DIRECT	GO:0071276	cellular response to cadmium ion	4	3.05344	0.00256494	CYP1A2, MAPK1, MMP9, EGFR	130	41	19349	14.5208	0.995758	0.0288658	0.0260701
GOTERM_BP_DIRECT	GO:0048013	ephrin receptor signaling pathway	5	3.81679	0.00273876	ROCK2, MMP2, EPHB2, MMP9, GRIN1	130	87	19349	8.55393	0.997072	0.0306121	0.0276473
GOTERM_BP_DIRECT	GO:0071392	cellular response to estradiol stimulus	4	3.05344	0.0027489	MMP2, ESR1, ESR2, EGFR	130	42	19349	14.1751	0.997134	0.0306121	0.0276473
GOTERM_BP_DIRECT	GO:0002003	angiotensin maturation	3	2.29008	0.00278641	ACE, REN, CES1	130	12	19349	37.2096	0.997355	0.0307083	0.0277342
GOTERM_BP_DIRECT	GO:0046425	regulation of JAK-STAT cascade	3	2.29008	0.00278641	PTPRC, EPHB2, JAK2	130	12	19349	37.2096	0.997355	0.0307083	0.0277342
GOTERM_BP_DIRECT	GO:0071347	cellular response to interleukin-1	5	3.81679	0.00285457	CXCL8, MMP2, RORA, RELA, ICAM1	130	88	19349	8.45673	0.997713	0.0311368	0.0281212
GOTERM_BP_DIRECT	GO:0006816	calcium ion transport	5	3.81679	0.00285457	CCR1, CALCRL, VDR, TRPV4, CCR5	130	88	19349	8.45673	0.997713	0.0311368	0.0281212
GOTERM_BP_DIRECT	GO:0030574	collagen catabolic process	4	3.05344	0.0029408	MMP1, MMP2, MMP3, MMP9	130	43	19349	13.8454	0.998097	0.0319137	0.0288228
GOTERM_BP_DIRECT	GO:0006919	activation of cysteine-type endopeptidase activity involved in apoptotic process	5	3.81679	0.00309617	RET, F2R, PPARG, JAK2, F3	130	90	19349	8.2688	0.998634	0.0334292	0.0301916
GOTERM_BP_DIRECT	GO:0007507	heart development	7	5.34351	0.00314402	EDNRA, CALCRL, MMP2, PPARG, PPARA, TGFBR2, PPARD	130	214	19349	4.86855	0.998766	0.0337744	0.0305034
GOTERM_BP_DIRECT	GO:0050435	beta-amyloid metabolic process	3	2.29008	0.0032787	BACE1, ACE, REN	130	13	19349	34.3473	0.999075	0.0348689	0.0314919
GOTERM_BP_DIRECT	GO:0033993	response to lipid	3	2.29008	0.0032787	PPARG, PPARA, PPARD	130	13	19349	34.3473	0.999075	0.0348689	0.0314919
GOTERM_BP_DIRECT	GO:0043524	negative regulation of neuron apoptotic process	6	4.58015	0.00353206	PRKCG, ADORA2A, PIK3CA, GABRA5, F2R, JAK2	130	152	19349	5.8752	0.999461	0.0373765	0.0337566
GOTERM_BP_DIRECT	GO:2000272	negative regulation of receptor activity	4	3.05344	0.00378992	PPARG, PPARA, DKK1, ESR2	130	47	19349	12.6671	0.999689	0.0397092	0.0358634
GOTERM_BP_DIRECT	GO:0051481	negative regulation of cytosolic calcium ion concentration	3	2.29008	0.0038085	OPRM1, DRD2, DRD3	130	14	19349	31.894	0.999701	0.0397092	0.0358634
GOTERM_BP_DIRECT	GO:0051926	negative regulation of calcium ion transport	3	2.29008	0.0038085	NOS1, PTGS2, ICAM1	130	14	19349	31.894	0.999701	0.0397092	0.0358634
GOTERM_BP_DIRECT	GO:0007157	heterophilic cell-cell adhesion via plasma membrane cell adhesion molecules	4	3.05344	0.00402309	VCAM1, ITGAL, SELE, ICAM1	130	48	19349	12.4032	0.999811	0.041742	0.0376993
GOTERM_BP_DIRECT	GO:0050966	detection of mechanical stimulus involved in sensory perception of pain	3	2.29008	0.00437531	BACE1, TRPA1, HTR2A	130	15	19349	29.7677	0.999911	0.0443157	0.0400237
GOTERM_BP_DIRECT	GO:1904645	response to beta-amyloid	3	2.29008	0.00437531	MMP2, MMP3, MMP9	130	15	19349	29.7677	0.999911	0.0443157	0.0400237
GOTERM_BP_DIRECT	GO:1901386	negative regulation of voltage-gated calcium channel activity	3	2.29008	0.00437531	DRD2, DRD3, DRD4	130	15	19349	29.7677	0.999911	0.0443157	0.0400237
GOTERM_BP_DIRECT	GO:0048266	behavioral response to pain	3	2.29008	0.00437531	SCN9A, TRPV1, TACR1	130	15	19349	29.7677	0.999911	0.0443157	0.0400237
GOTERM_BP_DIRECT	GO:0002031	G-protein coupled receptor internalization	3	2.29008	0.00437531	HTR1B, DRD2, DRD3	130	15	19349	29.7677	0.999911	0.0443157	0.0400237
GOTERM_BP_DIRECT	GO:0009755	hormone-mediated signaling pathway	4	3.05344	0.00451517	REN, PPARG, PPARA, PPARD	130	50	19349	11.9071	0.999934	0.0455155	0.0411073
GOTERM_BP_DIRECT	GO:0042391	regulation of membrane potential	5	3.81679	0.00467774	GABRA5, KCNMA1, GABRA3, GABRG2, GRIN1	130	101	19349	7.36824	0.999953	0.0469319	0.0423865
GOTERM_BP_DIRECT	GO:0050890	cognition	4	3.05344	0.00477426	APP, GRM5, HRH3, ADORA1	130	51	19349	11.6736	0.999962	0.0474526	0.0428568
GOTERM_BP_DIRECT	GO:1904707	positive regulation of vascular smooth muscle cell proliferation	4	3.05344	0.00477426	MMP2, HTR1B, JAK2, MMP9	130	51	19349	11.6736	0.999962	0.0474526	0.0428568
GOTERM_BP_DIRECT	GO:0086010	membrane depolarization during action potential	3	2.29008	0.00497862	SCN10A, SCN9A, SCN2A	130	16	19349	27.9072	0.999975	0.0490256	0.0442775
GOTERM_BP_DIRECT	GO:0006809	nitric oxide biosynthetic process	3	2.29008	0.00497862	NOS2, RORA, NOS1	130	16	19349	27.9072	0.999975	0.0490256	0.0442775
GOTERM_BP_DIRECT	GO:0045600	positive regulation of fat cell differentiation	4	3.05344	0.00504216	HTR2C, PPARG, HTR2A, PPARD	130	52	19349	11.4491	0.999979	0.0494225	0.0446359
GOTERM_BP_DIRECT	GO:0006968	cellular defense response	4	3.05344	0.00531897	ADORA2A, CCR5, RELA, CCR2	130	53	19349	11.2331	0.999988	0.0518965	0.0468703
GOTERM_CC_DIRECT	GO:0005887	integral component of plasma membrane	66	50.3817	1.01806e-39	RET, CHRM2, APP, KCNK9, SLC2A1, HTR2C, HTR2A, ADRA1B, SLC6A2, SLC6A3, SLC6A4, ICAM1, HTR6, GRM5, EDNRA, HTR7, SCN9A, ADORA1, EPHB2, CCR5, CCR2, PDGFRB, UTS2R, CASR, F2R, TACR1, OPRM1, ADRA2B, F3, GABRG2, TGFBR2, BACE1, ADORA2A, AGTR1, TLR4, GRIA2, CALCRL, EGFR, GRIN2A, HRH3, CNR1, TRPM8, DRD2, DRD3, DRD4, CCR1, SLC16A1, VCAM1, TRPA1, GABRA5, INSR, GABRA3, HTR1A, HTR1B, OPRK1, TRPV1, SELE, HCRTR2,…	131	1447	20164	7.02071	2.54514e-37	2.54514e-37	2.06666e-37
GOTERM_CC_DIRECT	GO:0005886	plasma membrane	94	71.7557	1.59893e-29	RET, CHRM2, ACHE, APP, KCNK9, SLC2A1, HTR2C, PIK3CD, HTR2A, PIK3CB, ADRA1B, ITGAL, SLC6A2, SLC6A3, PIK3CG, SLC6A4, ICAM1, STK10, HTR6, GRM5, EDNRA, STS, HTR7, SCN9A, ADORA1, NOS1, EPHB2, JAK2, CCR5, CA14, CCR2, PDGFRB, PRKCG, UTS2R, CASR, MMP2, F2R, CSNK1D, TACR1, OPRM1, F2, ADRA2B, DKK1, F3, GABRG2, TGFBR2, BACE1, AR, ADORA2A, PIK3CA, KCNMA1, AGTR1, TLR4, MGLL, GRIA2, CALCRL, ABCB1, ROCK2, EGFR,…	131	4959	20164	2.91769	3.99733e-27	1.99866e-27	1.62291e-27
GOTERM_CC_DIRECT	GO:0099056	integral component of presynaptic membrane	15	11.4504	2.2965e-18	CHRM2, GABRA5, HTR1B, OPRK1, HTR2A, OPRM1, SLC6A3, SLC6A4, SCN10A, ADORA2A, CNR1, ADORA1, EPHB2, DRD2, SCN2A	131	62	20164	37.2396	5.74125e-16	1.91375e-16	1.55396e-16
GOTERM_CC_DIRECT	GO:0045202	synapse	25	19.084	7.56631e-15	CHRM2, APP, ACHE, HTR2C, EGFR, SLC6A4, HTR6, HTR7, HRH3, MAPK1, NOS1, DRD2, DRD3, DRD4, SLC16A1, GABRA5, F2R, GABRA3, HTR1A, HTR1B, OPRK1, GABRG2, HCRTR2, GRIN1, HCRTR1	131	487	20164	7.90163	1.88738e-12	4.72894e-13	3.8399e-13
GOTERM_CC_DIRECT	GO:0009986	cell surface	26	19.8473	1.75792e-13	APP, ACHE, ABCB1, ITGAL, SLC6A2, SLC6A3, EGFR, ICAM1, GRIN2A, EPHB2, CCR5, P2RY12, PDGFRB, CASR, VCAM1, F2R, TACR1, ADRA2B, F3, GRIN1, BACE1, PTPRC, TRPV4, KCNK2, TLR4, FGFR2	131	619	20164	6.46529	4.39371e-11	8.7896e-12	7.13715e-12
GOTERM_CC_DIRECT	GO:0045121	membrane raft	18	13.7405	5.25151e-13	RET, APP, OPRM1, SELE, SLC6A2, SLC6A3, EGFR, SLC6A4, TGFBR2, ICAM1, BACE1, PTPRC, CNR1, PGK1, STAT6, NOS1, TRPM8, JAK2	131	250	20164	11.0825	1.31284e-10	2.18813e-11	1.77676e-11
GOTERM_CC_DIRECT	GO:0099055	integral component of postsynaptic membrane	11	8.39695	8.91864e-13	CHRM2, GRM5, ADORA2A, ADORA1, OPRK1, HTR2A, OPRM1, EPHB2, DRD2, SLC6A3, SLC6A4	131	51	20164	33.1992	2.22961e-10	3.18523e-11	2.58641e-11
GOTERM_CC_DIRECT	GO:0005901	caveola	12	9.16031	2.42435e-12	P2RY12, INSR, KCNMA1, F2R, SLC2A1, MAPK1, HTR2A, ADRA1B, JAK2, PTGS2, SELE, TGFBR2	131	77	20164	23.9881	6.06099e-10	7.5761e-11	6.15179e-11
GOTERM_CC_DIRECT	GO:0030425	dendrite	21	16.0305	1.37116e-11	CHRM2, PRKCG, RET, GRIA2, HTR1A, HTR1B, OPRK1, HTR2C, TACR1, HTR2A, OPRM1, GRIN1, BACE1, HTR6, HTR7, ADORA2A, HRH3, EPHB2, DRD2, DRD4, CCR2	131	456	20164	7.08859	3.4279e-09	3.80879e-10	3.09273e-10
GOTERM_CC_DIRECT	GO:0016021	integral component of membrane	71	54.1985	5.38329e-11	RET, CHRM2, ACHE, APP, FAAH, KCNK9, SLC2A1, ADRA1B, ITGAL, SLC6A2, SLC6A3, SLC6A4, ICAM1, GRM5, STS, HTR7, SCN9A, ADORA1, EPHB2, CCR5, CA14, CCR2, PDGFRB, CASR, F2R, TACR1, OPRM1, F3, GABRG2, TGFBR2, BACE1, AR, ADORA2A, KCNMA1, AGTR1, TLR4, GRIA2, CALCRL, ABCB1, MAOB, MAOA, CYP19A1, EGFR, GRIN2A, HRH3, CNR1, TRPM8, DRD2, DRD3, P2RY12, CCR1, SLC16A1, ACE, VCAM1, TRPA1, GABRA5, INSR, OPRK1, TRPV1, …	131	5401	20164	2.02344	1.34582e-08	1.34582e-09	1.09281e-09
GOTERM_CC_DIRECT	GO:0009897	external side of plasma membrane	18	13.7405	4.56634e-09	P2RY12, CCR1, GRIA2, ACE, VCAM1, INSR, TRPV1, ITGAL, F2, SELE, TGFBR2, ICAM1, P2RX7, PTPRC, TRPM8, CCR5, TLR4, CCR2	131	447	20164	6.19827	1.14158e-06	1.0378e-07	8.42698e-08
GOTERM_CC_DIRECT	GO:0098978	glutamatergic synapse	15	11.4504	1.0726e-07	CHRM2, HTR2A, GABRG2, RELA, SCN10A, GRM5, GRIN2A, ADORA2A, CNR1, EPHB2, JAK2, DRD2, SCN2A, DRD3, DRD4	131	366	20164	6.30835	2.68145e-05	2.23457e-06	1.81447e-06
GOTERM_CC_DIRECT	GO:0030424	axon	14	10.687	4.10384e-07	RET, APP, INSR, HTR2A, OPRM1, SLC6A3, GABRG2, BACE1, SCN10A, SCN9A, MAPK1, EPHB2, DRD2, SCN2A	131	348	20164	6.19233	0.000102591	7.892e-06	6.4083e-06
GOTERM_CC_DIRECT	GO:0043005	neuron projection	14	10.687	5.65367e-07	GABRA5, GABRA3, OPRK1, CSNK1D, OPRM1, PTGS2, SLC6A2, SLC6A3, GABRG2, SLC6A4, GRIN1, GRM5, GRIN2A, EPHB2	131	358	20164	6.01936	0.000141332	1.00958e-05	8.19782e-06
GOTERM_CC_DIRECT	GO:0043235	receptor complex	11	8.39695	1.40608e-06	PDGFRB, RET, APP, VDR, INSR, PPARG, EPHB2, TLR4, EGFR, FGFR2, TGFBR2	131	216	20164	7.83871	0.000351459	2.34347e-05	1.9029e-05
GOTERM_CC_DIRECT	GO:0043025	neuronal cell body	14	10.687	1.94836e-06	CHRM2, RET, GRIA2, CASR, TRPV1, HTR2A, SLC6A3, P2RX7, BACE1, ADORA2A, ADORA1, EPHB2, KCNK2, CCR2	131	400	20164	5.38733	0.000486972	3.04431e-05	2.47198e-05
GOTERM_CC_DIRECT	GO:0005943	phosphatidylinositol 3-kinase complex, class IA	4	3.05344	5.16344e-06	PIK3CA, PIK3CD, PIK3CB, PIK3CG	131	6	20164	102.616	0.00129003	7.5933e-05	6.16576e-05
GOTERM_CC_DIRECT	GO:0098794	postsynapse	8	6.10687	6.79534e-06	P2RX7, GRIA2, GABRA5, GABRA3, EPHB2, JAK2, GABRG2, DRD4	131	109	20164	11.2971	0.0016974	9.43797e-05	7.66363e-05
GOTERM_CC_DIRECT	GO:0045211	postsynaptic membrane	9	6.87023	8.60854e-06	CHRM2, GRIA2, GRIN2A, GABRA5, KCNMA1, F2R, TRPV1, GABRG2, GRIN1	131	158	20164	8.7678	0.00214983	0.00011327	9.19755e-05
GOTERM_CC_DIRECT	GO:0043197	dendritic spine	9	6.87023	1.23511e-05	GRIA2, APP, GRM5, GRIN2A, ADORA1, NOS1, EPHB2, DRD2, GRIN1	131	166	20164	8.34526	0.00308303	0.000154388	0.000125363
GOTERM_CC_DIRECT	GO:0016020	membrane	34	25.9542	4.18468e-05	RET, APP, ACHE, CALCRL, ABCB1, SLC2A1, PIK3CD, PIK3CB, ITGAL, SLC6A2, CYP19A1, EGFR, PIK3CG, ICAM1, STS, PGK1, JAK2, DRD4, PRKCG, PDGFRB, UTS2R, ACE, SLC16A1, VCAM1, INSR, ESR1, BACE1, P2RX7, PTPRC, ADORA2A, PIK3CA, SCN2A, MGLL, FGFR2	131	2511	20164	2.08419	0.0104074	0.000498176	0.000404519
GOTERM_CC_DIRECT	GO:0032590	dendrite membrane	5	3.81679	4.53472e-05	GABRA5, INSR, GABRA3, OPRM1, GABRG2	131	31	20164	24.8264	0.011273	0.000515309	0.000418431
GOTERM_CC_DIRECT	GO:0098982	GABA-ergic synapse	6	4.58015	0.000116319	CNR1, GABRA5, GABRA3, DRD2, DRD3, GABRG2	131	74	20164	12.4803	0.0286625	0.00126433	0.00102664
GOTERM_CC_DIRECT	GO:0098666	G-protein coupled serotonin receptor complex	3	2.29008	0.000245397	HTR1B, HTR2C, HTR2A	131	4	20164	115.443	0.0595124	0.00255622	0.00207565
GOTERM_CC_DIRECT	GO:0044305	calyx of Held	4	3.05344	0.000275485	PRKCG, ADORA1, HTR1B, KCNK2	131	20	20164	30.7847	0.0665619	0.00275485	0.00223693
GOTERM_CC_DIRECT	GO:0014069	postsynaptic density	9	6.87023	0.000295218	PRKCG, GRIA2, GRIN2A, ADORA2A, ADORA1, MAPK1, NOS1, DRD2, GRIN1	131	261	20164	5.30771	0.071157	0.00283864	0.00230498
GOTERM_CC_DIRECT	GO:0005942	phosphatidylinositol 3-kinase complex	4	3.05344	0.000368655	PIK3CA, PIK3CD, PIK3CB, PIK3CG	131	22	20164	27.9861	0.0880596	0.00341347	0.00277174
GOTERM_CC_DIRECT	GO:0032809	neuronal cell body membrane	4	3.05344	0.00084637	GABRA5, INSR, SLC6A2, SLC6A3	131	29	20164	21.2309	0.190778	0.00755687	0.00613618
GOTERM_CC_DIRECT	GO:0097060	synaptic membrane	4	3.05344	0.00103143	PRKCG, GRIN2A, PDE2A, GRIN1	131	31	20164	19.8611	0.227397	0.00889162	0.00721999
GOTERM_CC_DIRECT	GO:0048471	perinuclear region of cytoplasm	14	10.687	0.00118264	PRKCG, ACHE, APP, MAP2K2, NOS2, PDE2A, CSNK1D, SELE, EGFR, PIK3CA, PPARG, NOS1, TLR4, CCR2	131	754	20164	2.858	0.256091	0.00985537	0.00800256
GOTERM_CC_DIRECT	GO:0005925	focal adhesion	10	7.63359	0.00167779	PDGFRB, MAP2K2, PTPRC, TRPV4, MAPK1, OPRM1, JAK2, EGFR, SLC6A4, ICAM1	131	422	20164	3.64748	0.342821	0.0135306	0.0109868
GOTERM_CC_DIRECT	GO:0098793	presynapse	6	4.58015	0.00201878	P2RX7, HRH3, CNR1, SLC2A1, HTR2A, SLC6A4	131	138	20164	6.69233	0.396618	0.0153013	0.0124246
GOTERM_CC_DIRECT	GO:0031226	intrinsic component of plasma membrane	4	3.05344	0.00201977	PDGFRB, TRPV1, SCN2A, TLR4	131	39	20164	15.787	0.396767	0.0153013	0.0124246
GOTERM_CC_DIRECT	GO:0005769	early endosome	8	6.10687	0.00242671	BACE1, RET, APP, VCAM1, MAP2K2, F2R, MAPK1, TLR4	131	283	20164	4.3512	0.455243	0.0178435	0.0144889
GOTERM_CC_DIRECT	GO:0016324	apical plasma membrane	9	6.87023	0.00273407	PDGFRB, CASR, SLC16A1, ABCB1, TRPV4, KCNMA1, SLC2A1, KCNK2, EGFR	131	369	20164	3.75424	0.495634	0.019529	0.0158576
GOTERM_CC_DIRECT	GO:0097449	astrocyte projection	3	2.29008	0.00356779	APP, GRM5, KCNK2	131	14	20164	32.9836	0.590796	0.0247763	0.0201184
GOTERM_CC_DIRECT	GO:0005768	endosome	8	6.10687	0.00422528	BACE1, APP, ACE, CALCRL, STS, OPRM1, CCR5, EGFR	131	313	20164	3.93415	0.653045	0.0278917	0.0226481
GOTERM_CC_DIRECT	GO:0005794	Golgi apparatus	16	12.2137	0.00425139	PDGFRB, ACHE, APP, MAP2K2, VCAM1, F2R, PDE2A, CSNK1D, OPRM1, ESR1, BACE1, STS, MAPK1, EPHB2, TLR4, FGFR2	131	1084	20164	2.27194	0.655311	0.0278917	0.0226481
GOTERM_CC_DIRECT	GO:0009925	basal plasma membrane	4	3.05344	0.00435111	P2RY12, ACE, SLC16A1, EGFR	131	51	20164	12.0724	0.663834	0.0278917	0.0226481
GOTERM_CC_DIRECT	GO:0001518	voltage-gated sodium channel complex	3	2.29008	0.0052651	SCN10A, SCN9A, SCN2A	131	17	20164	27.163	0.732798	0.0321871	0.0261359
GOTERM_CC_DIRECT	GO:0043204	perikaryon	6	4.58015	0.00530486	APP, OPRK1, MAPK1, OPRM1, DRD2, CCR2	131	173	20164	5.33839	0.735455	0.0321871	0.0261359
GOTERM_CC_DIRECT	GO:0005783	endoplasmic reticulum	16	12.2137	0.00540744	APP, MAP2K2, VCAM1, CALCRL, PDE2A, OPRM1, PTGS2, CYP19A1, BACE1, GRIN2A, STS, TRPV4, ADORA1, NLRP3, KCNK2, CES1	131	1113	20164	2.21274	0.742189	0.0321871	0.0261359
GOTERM_CC_DIRECT	GO:0005789	endoplasmic reticulum membrane	15	11.4504	0.00607968	GRIA2, FAAH, PTGS2, CYP2C19, CYP19A1, EGFR, GRIN1, GRIN2A, STS, TBXAS1, CYP1A2, CYP1A1, TRPM8, KCNK2, MGLL	131	1019	20164	2.2658	0.782283	0.035347	0.0287017
GOTERM_CC_DIRECT	GO:1902711	GABA-A receptor complex	3	2.29008	0.0065646	GABRA5, GABRA3, GABRG2	131	19	20164	24.3037	0.807288	0.0372988	0.0302867
GOTERM_CC_DIRECT	GO:0042734	presynaptic membrane	4	3.05344	0.00750686	GRIN2A, PDE2A, SLC6A2, SLC6A3	131	62	20164	9.93056	0.847988	0.0417048	0.0338643
GOTERM_CC_DIRECT	GO:0043679	axon terminus	4	3.05344	0.00891539	CHRM2, CASR, OPRK1, DRD2	131	66	20164	9.32871	0.893418	0.0484532	0.039344
GOTERM_MF_DIRECT	GO:0042802	identical protein binding	41	31.2977	2.10629e-12	APP, FAAH, MAOB, SLC2A1, HTR2C, HTR2A, RELA, ACACA, EGFR, PIK3CG, SLC6A4, STK10, GRM5, TTR, TBK1, CNR1, MAPK1, NLRP3, STAT6, TRPM8, EPHB2, JAK2, CCR5, DRD2, DRD4, CCR2, SLC16A1, TRPA1, INSR, PDE2A, TRPV1, MMP9, ESR1, P2RX7, ADORA2A, TRPV4, KCNMA1, PPARG, PGR, TLR4, FGFR2	131	1704	18770	3.44752	1.02156e-09	8.0153e-10	7.12288e-10
GOTERM_MF_DIRECT	GO:0004879	RNA polymerase II transcription factor activity, ligand-activated sequence-specific DNA binding	11	8.39695	3.30528e-12	AR, VDR, NR1I3, PGR, PPARG, RORA, PPARA, NR3C1, ESR1, ESR2, PPARD	131	54	18770	29.1872	1.60304e-09	8.0153e-10	7.12288e-10
GOTERM_MF_DIRECT	GO:0030594	neurotransmitter receptor activity	12	9.16031	1.21112e-11	CHRM2, HTR6, HTR7, HRH3, GABRA5, GABRA3, HTR1A, HTR1B, HTR2C, HTR2A, GABRG2, DRD4	131	83	18770	20.7155	5.87393e-09	1.95799e-09	1.73998e-09
GOTERM_MF_DIRECT	GO:0004993	G-protein coupled serotonin receptor activity	9	6.87023	6.64781e-11	CHRM2, HTR6, HTR7, HRH3, HTR1A, HTR1B, HTR2C, HTR2A, DRD4	131	34	18770	37.9277	3.22419e-08	8.06047e-09	7.16301e-09
GOTERM_MF_DIRECT	GO:0001223	transcription coactivator binding	7	5.34351	3.62257e-07	AR, PGR, RORA, PPARA, ESR1, RELA, PPARD	131	41	18770	24.4629	0.000175679	3.43717e-05	3.05447e-05
GOTERM_MF_DIRECT	GO:0019899	enzyme binding	15	11.4504	4.25216e-07	PDGFRB, APP, PTGS2, CYP2C19, ESR1, EGFR, RELA, ESR2, BACE1, AR, ADORA2A, CYP1A2, CYP1A1, PGR, PPARG	131	382	18770	5.62627	0.000206209	3.43717e-05	3.05447e-05
GOTERM_MF_DIRECT	GO:0051378	serotonin binding	5	3.81679	1.04168e-06	HTR1A, HTR1B, HTR2C, HTR2A, SLC6A4	131	12	18770	59.701	0.000505086	7.21733e-05	6.41375e-05
GOTERM_MF_DIRECT	GO:0004712	protein serine/threonine/tyrosine kinase activity	15	11.4504	1.73173e-06	PDGFRB, PRKCG, RET, MAP2K2, ROCK2, INSR, CSNK1D, EGFR, PIK3CG, STK10, TBK1, PIK3CA, EPHB2, JAK2, FGFR2	131	430	18770	4.99822	0.000839536	9.16728e-05	8.14659e-05
GOTERM_MF_DIRECT	GO:0005496	steroid binding	6	4.58015	1.82939e-06	AR, PGR, NR3C1, SHBG, ESR1, ESR2	131	30	18770	28.6565	0.000886861	9.16728e-05	8.14659e-05
GOTERM_MF_DIRECT	GO:0001540	beta-amyloid binding	8	6.10687	1.89016e-06	BACE1, ACHE, GRIA2, GRIN2A, INSR, EPHB2, TLR4, GRIN1	131	84	18770	13.6459	0.000916308	9.16728e-05	8.14659e-05
GOTERM_MF_DIRECT	GO:0035004	phosphatidylinositol 3-kinase activity	4	3.05344	3.21367e-06	PIK3CA, PIK3CD, PIK3CB, PIK3CG	131	5	18770	114.626	0.00155742	0.000141693	0.000125917
GOTERM_MF_DIRECT	GO:0008270	zinc ion binding	20	15.2672	7.85263e-06	PRKCG, ACE, MMP1, VDR, NR1I3, MMP2, PDE2A, MMP3, RORA, NR3C1, ESR1, MMP9, ESR2, AR, GRIN2A, PGR, PPARG, PPARA, CA14, PPARD	131	864	18770	3.31672	0.0038013	0.000317377	0.00028204
GOTERM_MF_DIRECT	GO:0020037	heme binding	9	6.87023	1.03328e-05	NOS2, TBXAS1, CYP1A2, CYP1A1, NOS1, CYP2C19, JAK2, PTGS2, CYP19A1	131	151	18770	8.54001	0.00499889	0.0003375	0.000299923
GOTERM_MF_DIRECT	GO:0004713	protein tyrosine kinase activity	8	6.10687	1.07758e-05	PDGFRB, RET, MAP2K2, INSR, EPHB2, JAK2, EGFR, FGFR2	131	109	18770	10.5161	0.00521264	0.0003375	0.000299923
GOTERM_MF_DIRECT	GO:0046934	phosphatidylinositol-4,5-bisphosphate 3-kinase activity	4	3.05344	1.1134e-05	PIK3CA, PIK3CD, PIK3CB, PIK3CG	131	7	18770	81.8757	0.00538548	0.0003375	0.000299923
GOTERM_MF_DIRECT	GO:0035005	1-phosphatidylinositol-4-phosphate 3-kinase activity	4	3.05344	1.1134e-05	PIK3CA, PIK3CD, PIK3CB, PIK3CG	131	7	18770	81.8757	0.00538548	0.0003375	0.000299923
GOTERM_MF_DIRECT	GO:0004714	transmembrane receptor protein tyrosine kinase activity	8	6.10687	1.62004e-05	PDGFRB, RET, MAP2K2, INSR, EPHB2, JAK2, EGFR, FGFR2	131	116	18770	9.88155	0.00782646	0.000462187	0.000410727
GOTERM_MF_DIRECT	GO:0003707	steroid hormone receptor activity	5	3.81679	1.7565e-05	PGR, PPARA, ESR1, ESR2, PPARD	131	23	18770	31.1484	0.00848291	0.000471323	0.000418846
GOTERM_MF_DIRECT	GO:0043565	sequence-specific DNA binding	12	9.16031	1.84642e-05	AR, VDR, NR1I3, NLRP3, PGR, PPARG, RORA, PPARA, NR3C1, ESR1, ESR2, PPARD	131	329	18770	5.22611	0.00891524	0.000471323	0.000418846
GOTERM_MF_DIRECT	GO:0005515	protein binding	109	83.2061	2.113e-05	APP, FAAH, RORA, NR3C1, ICAM1, STK10, HTR6, EDNRA, HTR7, TBK1, ADORA1, EPHB2, PDGFRB, PRKCG, CASR, MAP2K2, F2R, CSNK1D, DKK1, GABRG2, AR, AGTR1, PGR, GRIA2, ABCB1, CALCRL, MAOB, MAOA, ACACA, GRIN2A, PGK1, NLRP3, TRPM8, DRD2, DRD3, DRD4, CCR1, VDR, INSR, PDE2A, HTR1A, HTR1B, TRPV1, SELE, ESR1, ESR2, PTPRC, TRPV4, CYP1A2, CYP1A1, REN, SHBG, SCN2A, FGFR2, RET, ACHE, CXCL8, SLC2A1, HTR2C, PIK3CD, HTR…	131	12518	18770	1.24763	0.0101958	0.000512401	0.000455351
GOTERM_MF_DIRECT	GO:0005102	receptor binding	13	9.92366	2.2875e-05	PDGFRB, APP, F2R, F2, SLC6A3, P2RX7, AR, PTPRC, REN, PGR, EPHB2, JAK2, TLR4	131	401	18770	4.64507	0.0110332	0.000528303	0.000469482
GOTERM_MF_DIRECT	GO:0052812	phosphatidylinositol-3,4-bisphosphate 5-kinase activity	4	3.05344	2.64515e-05	PIK3CA, PIK3CD, PIK3CB, PIK3CG	131	9	18770	63.6811	0.0127472	0.000583135	0.000518208
GOTERM_MF_DIRECT	GO:0016303	1-phosphatidylinositol-3-kinase activity	4	3.05344	3.75964e-05	PIK3CA, PIK3CD, PIK3CB, PIK3CG	131	10	18770	57.313	0.0180693	0.000792793	0.000704523
GOTERM_MF_DIRECT	GO:0005524	ATP binding	26	19.8473	4.91474e-05	RET, ABCB1, ROCK2, PIK3CD, PIK3CB, ACACA, EGFR, PIK3CG, STK10, TBK1, PGK1, MAPK1, NLRP3, EPHB2, JAK2, PRKCG, PDGFRB, MAP2K2, INSR, CSNK1D, TRPV1, TGFBR2, P2RX7, PIK3CA, TRPV4, FGFR2	131	1540	18770	2.41905	0.0235552	0.000993187	0.000882606
GOTERM_MF_DIRECT	GO:0043560	insulin receptor substrate binding	4	3.05344	6.82304e-05	PIK3CA, INSR, PIK3CB, JAK2	131	12	18770	47.7608	0.0325513	0.00127276	0.00113105
GOTERM_MF_DIRECT	GO:0052742	phosphatidylinositol kinase activity	4	3.05344	6.82304e-05	PIK3CA, PIK3CD, PIK3CB, PIK3CG	131	12	18770	47.7608	0.0325513	0.00127276	0.00113105
GOTERM_MF_DIRECT	GO:0004930	G-protein coupled receptor activity	17	12.9771	8.643e-05	UTS2R, CASR, CALCRL, F2R, OPRK1, OPRM1, ADRA1B, ADRA2B, HCRTR2, HCRTR1, GRM5, HTR7, ADORA2A, CNR1, AGTR1, DRD2, DRD3	131	771	18770	3.15928	0.0410538	0.00155254	0.00137968
GOTERM_MF_DIRECT	GO:0005262	calcium channel activity	6	4.58015	0.000124503	GRIN2A, TRPA1, TRPV4, TRPV1, TRPM8, GRIN1	131	70	18770	12.2814	0.0586003	0.00215656	0.00191645
GOTERM_MF_DIRECT	GO:0001591	dopamine neurotransmitter receptor activity, coupled via Gi/Go	3	2.29008	0.000142158	DRD2, DRD3, DRD4	131	3	18770	143.282	0.0666279	0.00237746	0.00211275
GOTERM_MF_DIRECT	GO:0005216	ion channel activity	5	3.81679	0.000240628	P2RX7, TRPA1, TRPV4, TRPV1, TRPM8	131	44	18770	16.2821	0.110165	0.00389016	0.00345703
GOTERM_MF_DIRECT	GO:0004175	endopeptidase activity	6	4.58015	0.000327985	BACE1, ACE, MMP1, MMP2, MMP3, MMP9	131	86	18770	9.99645	0.147088	0.00513137	0.00456004
GOTERM_MF_DIRECT	GO:0001609	G-protein coupled adenosine receptor activity	3	2.29008	0.000469563	P2RY12, ADORA2A, ADORA1	131	5	18770	85.9695	0.20371	0.00686989	0.006105
GOTERM_MF_DIRECT	GO:0004952	dopamine neurotransmitter receptor activity	3	2.29008	0.000469563	DRD2, DRD3, DRD4	131	5	18770	85.9695	0.20371	0.00686989	0.006105
GOTERM_MF_DIRECT	GO:0003700	transcription factor activity, sequence-specific DNA binding	13	9.92366	0.000481601	VDR, NR1I3, RORA, NR3C1, ESR1, RELA, ESR2, AR, PGR, STAT6, PPARG, PPARA, PPARD	131	555	18770	3.35617	0.208347	0.00686989	0.006105
GOTERM_MF_DIRECT	GO:0044877	macromolecular complex binding	11	8.39695	0.000543706	TTR, ADORA2A, INSR, HTR2A, EPHB2, ITGAL, DRD2, PPARA, RELA, SLC6A3, GRIN1	131	407	18770	3.8725	0.231849	0.00753422	0.00669535
GOTERM_MF_DIRECT	GO:0008131	primary amine oxidase activity	3	2.29008	0.000701146	VCAM1, MAOB, MAOA	131	6	18770	71.6412	0.288354	0.009446	0.00839428
GOTERM_MF_DIRECT	GO:0008233	peptidase activity	6	4.58015	0.000750782	BACE1, APP, MMP1, MMP3, REN, MMP9	131	103	18770	8.34655	0.305294	0.00958724	0.00851979
GOTERM_MF_DIRECT	GO:0004435	phosphatidylinositol phospholipase C activity	4	3.05344	0.000751165	CCR1, EDNRA, CASR, CCR5	131	26	18770	22.0435	0.305423	0.00958724	0.00851979
GOTERM_MF_DIRECT	GO:0038023	signaling receptor activity	8	6.10687	0.000886106	RET, GRIA2, GRIN2A, GABRA5, PPARA, TLR4, GRIN1, ICAM1	131	221	18770	5.18669	0.34946	0.0107619	0.0095637
GOTERM_MF_DIRECT	GO:0005178	integrin binding	7	5.34351	0.000901703	APP, CASR, VCAM1, IL1B, ITGAL, EGFR, ICAM1	131	161	18770	6.22967	0.354367	0.0107619	0.0095637
GOTERM_MF_DIRECT	GO:0016491	oxidoreductase activity	8	6.10687	0.000909772	MAOB, NOS2, MAOA, CYP1A2, CYP1A1, NOS1, CYP2C19, PPOX	131	222	18770	5.16333	0.356891	0.0107619	0.0095637
GOTERM_MF_DIRECT	GO:0035240	dopamine binding	3	2.29008	0.000977151	DRD2, SLC6A3, DRD4	131	7	18770	61.4068	0.377586	0.0110214	0.00979424
GOTERM_MF_DIRECT	GO:0001225	RNA polymerase II transcription coactivator binding	3	2.29008	0.000977151	AR, PGR, RELA	131	7	18770	61.4068	0.377586	0.0110214	0.00979424
GOTERM_MF_DIRECT	GO:0070330	aromatase activity	4	3.05344	0.0010398	CYP1A2, CYP1A1, CYP2C19, CYP19A1	131	29	18770	19.7631	0.396232	0.0114614	0.0101853
GOTERM_MF_DIRECT	GO:0050660	flavin adenine dinucleotide binding	5	3.81679	0.00120178	MAOB, NOS2, MAOA, NOS1, PPOX	131	67	18770	10.6927	0.441898	0.0129525	0.0115104
GOTERM_MF_DIRECT	GO:0004672	protein kinase activity	10	7.63359	0.00123759	RET, PRKCG, MAP2K2, TBK1, ROCK2, CSNK1D, JAK2, EGFR, FGFR2, PIK3CG	131	376	18770	3.8107	0.451519	0.0130485	0.0115957
GOTERM_MF_DIRECT	GO:0004497	monooxygenase activity	5	3.81679	0.00141486	TBXAS1, CYP1A2, CYP1A1, CYP2C19, CYP19A1	131	70	18770	10.2345	0.496761	0.0146001	0.0129745
GOTERM_MF_DIRECT	GO:0008134	transcription factor binding	9	6.87023	0.00156171	AR, NLRP3, MAPK1, PPARG, RORA, PPARA, ESR1, RELA, PPARD	131	314	18770	4.10682	0.531406	0.0157797	0.0140228
GOTERM_MF_DIRECT	GO:0004674	protein serine/threonine kinase activity	10	7.63359	0.00164854	PRKCG, STK10, MAP2K2, TBK1, PIK3CA, ROCK2, MAPK1, CSNK1D, PIK3CG, TGFBR2	131	392	18770	3.65516	0.550761	0.0161016	0.0143089
GOTERM_MF_DIRECT	GO:0008504	monoamine transmembrane transporter activity	3	2.29008	0.00165996	SLC6A2, SLC6A3, SLC6A4	131	9	18770	47.7608	0.553248	0.0161016	0.0143089
GOTERM_MF_DIRECT	GO:0005237	inhibitory extracellular ligand-gated ion channel activity	3	2.29008	0.00251314	GABRA5, GABRA3, GABRG2	131	11	18770	39.077	0.70489	0.0234398	0.02083
GOTERM_MF_DIRECT	GO:0008503	benzodiazepine receptor activity	3	2.29008	0.00251314	GABRA5, GABRA3, GABRG2	131	11	18770	39.077	0.70489	0.0234398	0.02083
GOTERM_MF_DIRECT	GO:0005261	cation channel activity	4	3.05344	0.00285545	TRPV4, SCN9A, TRPM8, SCN2A	131	41	18770	13.9788	0.750145	0.0261301	0.0232208
GOTERM_MF_DIRECT	GO:0022851	GABA-gated chloride ion channel activity	3	2.29008	0.00353191	GABRA5, GABRA3, GABRG2	131	13	18770	33.0652	0.820218	0.0317218	0.0281899
GOTERM_MF_DIRECT	GO:0016301	kinase activity	7	5.34351	0.00472404	RET, PIK3CA, PIK3CD, PIK3CB, JAK2, EGFR, PIK3CG	131	224	18770	4.47758	0.899399	0.0416575	0.0370193
GOTERM_MF_DIRECT	GO:0004970	ionotropic glutamate receptor activity	3	2.29008	0.00604771	GRIA2, GRIN2A, GRIN1	131	17	18770	25.2851	0.947242	0.0523775	0.0465458
