# Supplementary material for: Network Pharmacology-Based Investigation on Therapeutic Mechanisms of the Angelica dahurica Radix and Ligusticum chuanxiong Rhizoma Herb Pair for Anti-Migraine Effect
Source: Plants (Basel). 2022 Aug 24;11(17):2196. doi: 10.3390/plants11172196 (PMC9460128; doi:10.3390/plants11172196)
Supplement: Supplementary file 1 [file plants-11-02196-s001.zip › Table S5. KEGG analysis .xlsx]

## Sheet: KEGG result
Category	ID	Term	Count	GeneRatio	PValue	FDR	Genes	List Total	Pop Hits	Pop Total	Fold Enrichment	Bonferroni	Benjamini
KEGG_PATHWAY	hsa04080	Neuroactive ligand-receptor interaction	15	30	1.14018e-08	1.19719e-06	GRIA2, HTR1A, HTR2C, TRPV1, HTR2A, OPRM1, F2, NR3C1, GRIN1, GRM5, GRIN2A, ADORA2A, CNR1, AGTR1, DRD2	50	353	8112	6.89405	2.31457e-06	2.31457e-06
KEGG_PATHWAY	hsa05022	Pathways of neurodegeneration - multiple diseases	12	24	9.62478e-05	0.000504846	GRIA2, APP, GRM5, GRIN2A, NOS2, IL1B, MAPK1, NOS1, PTGS2, RELA, SLC6A3, GRIN1	50	476	8112	4.09008	0.0193496	0.000976035
KEGG_PATHWAY	hsa05417	Lipid and atherosclerosis	11	22	4.6191e-07	9.70011e-06	VCAM1, CXCL8, PIK3CA, IL1B, CYP1A1, MAPK1, PPARG, JAK2, TLR4, MMP9, RELA	50	215	8112	8.30065	9.37633e-05	1.87535e-05
KEGG_PATHWAY	hsa05010	Alzheimer disease	11	22	7.86615e-05	0.000458859	APP, GRM5, GRIN2A, PIK3CA, NOS2, IL1B, MAPK1, NOS1, PTGS2, RELA, GRIN1	50	384	8112	4.6475	0.0158421	0.000887127
KEGG_PATHWAY	hsa04024	cAMP signaling pathway	10	20	5.59209e-06	6.37574e-05	GRIA2, GRIN2A, ADORA2A, PIK3CA, HTR1A, MAPK1, DRD2, PPARA, RELA, GRIN1	50	221	8112	7.34118	0.00113455	0.000123264
KEGG_PATHWAY	hsa04020	Calcium signaling pathway	10	20	1.09253e-05	8.19397e-05	GRM5, GRIN2A, ADORA2A, NOS2, AGTR1, HTR2C, NOS1, HTR2A, EGFR, GRIN1	50	240	8112	6.76	0.00221539	0.000158417
KEGG_PATHWAY	hsa04915	Estrogen signaling pathway	9	18	1.43408e-06	2.50965e-05	PIK3CA, MMP2, MAPK1, PGR, OPRM1, ESR1, MMP9, EGFR, ESR2	50	138	8112	10.5809	0.000291077	4.85198e-05
KEGG_PATHWAY	hsa04726	Serotonergic synapse	8	16	5.0317e-06	6.37574e-05	APP, HTR1A, MAPK1, HTR2C, HTR2A, CYP2C19, PTGS2, SLC6A4	50	115	8112	11.2863	0.00102092	0.000123264
KEGG_PATHWAY	hsa04926	Relaxin signaling pathway	8	16	1.07683e-05	8.19397e-05	PIK3CA, NOS2, MMP2, MAPK1, NOS1, MMP9, RELA, EGFR	50	129	8112	10.0614	0.0021836	0.000158417
KEGG_PATHWAY	hsa04015	Rap1 signaling pathway	8	16	0.000240397	0.000949066	GRIN2A, ADORA2A, PIK3CA, CNR1, MAPK1, DRD2, EGFR, GRIN1	50	210	8112	6.18057	0.0476345	0.00183486
KEGG_PATHWAY	hsa04668	TNF signaling pathway	7	14	5.22322e-05	0.000342774	VCAM1, PIK3CA, IL1B, MAPK1, PTGS2, MMP9, RELA	50	112	8112	10.14	0.0105474	0.000662696
KEGG_PATHWAY	hsa04072	Phospholipase D signaling pathway	7	14	0.000244045	0.000949066	GRM5, CXCL8, PIK3CA, AGTR1, MAPK1, F2, EGFR	50	148	8112	7.67351	0.0483398	0.00183486
KEGG_PATHWAY	hsa05030	Cocaine addiction	6	12	1.01895e-05	8.19397e-05	GRIA2, GRIN2A, DRD2, RELA, SLC6A3, GRIN1	50	49	8112	19.8661	0.00206634	0.000158417
KEGG_PATHWAY	hsa04917	Prolactin signaling pathway	6	12	5.88089e-05	0.000363232	PIK3CA, MAPK1, JAK2, ESR1, RELA, ESR2	50	70	8112	13.9063	0.0118676	0.000702248
KEGG_PATHWAY	hsa04540	Gap junction	6	12	0.000175473	0.000837484	GRM5, MAPK1, HTR2C, HTR2A, DRD2, EGFR	50	88	8112	11.0618	0.034997	0.00161914
KEGG_PATHWAY	hsa04657	IL-17 signaling pathway	6	12	0.000239284	0.000949066	CXCL8, IL1B, MAPK1, PTGS2, MMP9, RELA	50	94	8112	10.3557	0.0474193	0.00183486
KEGG_PATHWAY	hsa04750	Inflammatory mediator regulation of TRP channels	6	12	0.000290737	0.00105267	PIK3CA, TRPA1, IL1B, HTR2C, TRPV1, HTR2A	50	98	8112	9.93306	0.0573197	0.00203516
KEGG_PATHWAY	hsa04064	NF-kappa B signaling pathway	6	12	0.000383174	0.00121919	VCAM1, CXCL8, IL1B, PTGS2, TLR4, RELA	50	104	8112	9.36	0.0748498	0.0023571
KEGG_PATHWAY	hsa04620	Toll-like receptor signaling pathway	6	12	0.000383174	0.00121919	CXCL8, PIK3CA, IL1B, MAPK1, TLR4, RELA	50	104	8112	9.36	0.0748498	0.0023571
KEGG_PATHWAY	hsa04066	HIF-1 signaling pathway	6	12	0.000475907	0.00142772	PIK3CA, NOS2, MAPK1, TLR4, RELA, EGFR	50	109	8112	8.93064	0.0921101	0.00276026
